# Supplementary material for: HOXC10 Protects from Skin Aging by Targeting the FZD6/Wnt/β-Catenin Signaling Pathway
Source: Research (Wash D C). 2025 Nov 19;8:0976. doi: 10.34133/research.0976 (PMC12627330; doi:10.34133/research.0976)
Supplement: Supplementary 1 — Figs. S1 to S10 Tables S1 and S2 Supplementary Material 2 [file research.0976.f1.zip]

Archive with 2 entries (2 files):
- Revised supplementary material 1.docx
- Revised supplementary material 2.xls
