# Supplementary material for: HOXC10 Protects from Skin Aging by Targeting the FZD6/Wnt/β-Catenin Signaling Pathway
Source: Research (Wash D C). 2025 Nov 19;8:0976. doi: 10.34133/research.0976 (PMC12627330; doi:10.34133/research.0976)
Supplement: Supplementary 1 — Figs. S1 to S10 Tables S1 and S2 Supplementary Material 2 [file research.0976.f1.zip › Revised supplementary material 2.xls]

gene_id	BaseMean	lfcSE	stat	FoldChange	log2FoldChange	p-value	q-value	Regulation	Expression_shNC#1	Expression_shNC#2	Expression_shNC#3	Expression_shHOXC10#2	Expression_shHOXC10#3	gene_Dbxref	description	GO_id	GO_term	pathway	pathway_description	TF_family
ABCA1	1430.19387951166	0.383668467569445	3.91359230655212	2.83141253233328	1.50152196294642	9.09331165038137e-05	0.00148354735568594	Up	2.99341828910478	2.73362785122142	4.50077177458786	11.3977138377272	5.65369724996678	19	ATP binding cassette subfamily A member 1	GO:0005102,GO:0005319,GO:0005515,GO:0005524,GO:0005548,GO:0005768,GO:0005789,GO:0005886,GO:0005887,GO:0006869,GO:0007040,GO:0007186,GO:0007189,GO:0008203,GO:0008320,GO:0009306,GO:0010745,GO:0010875,GO:0010887,GO:0015485,GO:0016197,GO:0016887,GO:0019216,GO:0019905,GO:0023061,GO:0030139,GO:0031210,GO:0031267,GO:0032367,GO:0032489,GO:0033344,GO:0033700,GO:0034185,GO:0034186,GO:0034188,GO:0034380,GO:…	signaling receptor binding|lipid transporter activity|protein binding|ATP binding|phospholipid transporter activity|endosome|endoplasmic reticulum membrane|plasma membrane|integral component of plasma membrane|lipid transport|lysosome organization|G protein-coupled receptor signaling pathway|adenylate cyclase-activating G protein-coupled receptor signaling pathway|cholesterol metabolic process|pr…	hsa02010,hsa04975,hsa04979	ABC transporters|Fat digestion and absorption|Cholesterol metabolism
ABCA10	33.8587951241336	0.504322902448085	-4.61162915781109	0.19947084471311	-2.32575020188151	3.99525291197417e-06	0.000109091753176577	Down	0.385854505675119	0.460184334928348	0.447750191598657	0.0813476317103302	0.072755811296847	10349	ATP binding cassette subfamily A member 10	GO:0005319,GO:0005524,GO:0006869,GO:0016021,GO:0016887,GO:0042626,GO:0043231,GO:0055085	lipid transporter activity|ATP binding|lipid transport|integral component of membrane|ATPase activity|ATPase-coupled transmembrane transporter activity|intracellular membrane-bounded organelle|transmembrane transport	hsa02010	ABC transporters
ABCA3	230.176645493698	0.234648526266282	4.67998835009988	2.14080348447553	1.0981523692943	2.86891218414206e-06	8.19329252109871e-05	Up	1.2118179727435	1.16513150960464	1.56841179174271	2.62763939922782	2.40202665698608	21	ATP binding cassette subfamily A member 3	GO:0005319,GO:0005524,GO:0005615,GO:0005886,GO:0006855,GO:0006869,GO:0008559,GO:0010875,GO:0015914,GO:0016021,GO:0016887,GO:0030324,GO:0030659,GO:0032464,GO:0042493,GO:0042626,GO:0042908,GO:0043129,GO:0043231,GO:0044267,GO:0046470,GO:0046471,GO:0046618,GO:0046890,GO:0051384,GO:0055085,GO:0055091,GO:0070925,GO:0097208,GO:0097232,GO:0097233,GO:0120009,GO:0120019,GO:0140345,GO:0150172,GO:1902995	lipid transporter activity|ATP binding|extracellular space|plasma membrane|drug transmembrane transport|lipid transport|ATPase-coupled xenobiotic transmembrane transporter activity|positive regulation of cholesterol efflux|phospholipid transport|integral component of membrane|ATPase activity|lung development|cytoplasmic vesicle membrane|positive regulation of protein homooligomerization|response …	hsa02010	ABC transporters
ABCA6	173.373602004913	0.637754462522846	-3.63863305444186	0.20019051581038	-2.32055446795343	0.000274089009324356	0.00355223328388849	Down	2.49483128596287	2.09366145496139	0.806718435676405	0.161221812907625	0.500672902134116	23460	ATP binding cassette subfamily A member 6	GO:0005319,GO:0005524,GO:0005654,GO:0005886,GO:0006869,GO:0016021,GO:0042626,GO:0043231,GO:0055085	lipid transporter activity|ATP binding|nucleoplasm|plasma membrane|lipid transport|integral component of membrane|ATPase-coupled transmembrane transporter activity|intracellular membrane-bounded organelle|transmembrane transport	hsa02010	ABC transporters
ABCA9	48.7005401744742	0.480270921414204	-5.7364251771251	0.148132673467175	-2.75503820544151	9.66957383133173e-09	5.57872025720542e-07	Down	0.517452306255206	0.629733788490369	0.506089510649881	0.0561896917410801	0.0907382250196907	10350	ATP binding cassette subfamily A member 9	GO:0005319,GO:0005524,GO:0006869,GO:0016021,GO:0042626,GO:0043231,GO:0055085	lipid transporter activity|ATP binding|lipid transport|integral component of membrane|ATPase-coupled transmembrane transporter activity|intracellular membrane-bounded organelle|transmembrane transport	hsa02010	ABC transporters
ABCB4	86.631925271645	0.324960754654466	-3.58480360535348	0.445988840010253	-1.16492048488372	0.000337331950155386	0.00422269951253129	Down	0.837072207379195	0.795391666700055	0.661455295405344	0.298078039014308	0.31553569319173	5244	ATP binding cassette subfamily B member 4	GO:0005515,GO:0005524,GO:0005548,GO:0005654,GO:0005737,GO:0005829,GO:0005886,GO:0005887,GO:0005925,GO:0006629,GO:0015629,GO:0016020,GO:0016021,GO:0016324,GO:0016887,GO:0019216,GO:0030136,GO:0032376,GO:0032782,GO:0042626,GO:0045121,GO:0045332,GO:0046581,GO:0055085,GO:0055088,GO:0061092,GO:0070062,GO:0090554,GO:0099038,GO:0099040,GO:1901557,GO:1903413,GO:2001140	protein binding|ATP binding|phospholipid transporter activity|nucleoplasm|cytoplasm|cytosol|plasma membrane|integral component of plasma membrane|focal adhesion|lipid metabolic process|actin cytoskeleton|membrane|integral component of membrane|apical plasma membrane|ATPase activity|regulation of lipid metabolic process|clathrin-coated vesicle|positive regulation of cholesterol transport|bile acid…	hsa02010,hsa04976	ABC transporters|Bile secretion
ABHD12	1827.65126846791	0.151820232525691	7.27954726320607	2.15126098358786	1.10518255818171	3.3494231210961e-13	6.22383714501858e-11	Up	23.143397981119	21.3662297641647	21.9495858991124	43.2498224381537	42.2516290927819	26090	abhydrolase domain containing 12, lysophospholipase	GO:0002084,GO:0004620,GO:0004622,GO:0005789,GO:0005886,GO:0006660,GO:0007628,GO:0008474,GO:0009395,GO:0010996,GO:0016020,GO:0016021,GO:0018215,GO:0032281,GO:0032839,GO:0046464,GO:0046475,GO:0047372,GO:0050727,GO:0052651	protein depalmitoylation|phospholipase activity|lysophospholipase activity|endoplasmic reticulum membrane|plasma membrane|phosphatidylserine catabolic process|adult walking behavior|palmitoyl-(protein) hydrolase activity|phospholipid catabolic process|response to auditory stimulus|membrane|integral component of membrane|protein phosphopantetheinylation|AMPA glutamate receptor complex|dendrite cyt…
ABHD17C	1232.85574625858	0.381168050144279	-3.43917459983981	0.403068382179641	-1.31090347632667	0.000583490778487248	0.00654277904278648	Down	32.8515608846309	33.4413046873327	46.9772515218925	8.11069998340638	19.3268250885553	58489	abhydrolase domain containing 17C, depalmitoylase	GO:0002084,GO:0005515,GO:0005886,GO:0008474,GO:0010008,GO:0018215,GO:0043197,GO:0055038,GO:0098839,GO:0098978,GO:0099175,GO:1902817,GO:1905668	protein depalmitoylation|protein binding|plasma membrane|palmitoyl-(protein) hydrolase activity|endosome membrane|protein phosphopantetheinylation|dendritic spine|recycling endosome membrane|postsynaptic density membrane|glutamatergic synapse|regulation of postsynapse organization|negative regulation of protein localization to microtubule|positive regulation of protein localization to endosome
ABHD5	944.694540806579	0.244750191210438	8.07942364064487	3.9379382284512	1.97744048091796	6.50735930462514e-16	1.75674145152031e-13	Up	3.86650170773672	3.9812079813503	3.8425641182072	10.7510523664233	16.9399913160405	51099	abhydrolase domain containing 5, lysophosphatidic acid acyltransferase	GO:0003841,GO:0004806,GO:0005515,GO:0005654,GO:0005739,GO:0005811,GO:0005829,GO:0006631,GO:0006654,GO:0010891,GO:0010898,GO:0030154,GO:0042171,GO:0043231,GO:0051006,GO:0052689,GO:0055088	1-acylglycerol-3-phosphate O-acyltransferase activity|triglyceride lipase activity|protein binding|nucleoplasm|mitochondrion|lipid droplet|cytosol|fatty acid metabolic process|phosphatidic acid biosynthetic process|negative regulation of sequestering of triglyceride|positive regulation of triglyceride catabolic process|cell differentiation|lysophosphatidic acid acyltransferase activity|intracellu…	hsa04923	Regulation of lipolysis in adipocytes
ABL2	5116.81463019192	0.238960744484971	4.25200297066685	2.0223907855654	1.01606179542286	2.11867049430311e-05	0.000445793197536601	Up	12.4889156691399	12.3367524544871	13.8589596581244	27.5936350756622	18.8938123428564	27	ABL proto-oncogene 2, non-receptor tyrosine kinase	GO:0000287,GO:0001784,GO:0003785,GO:0004672,GO:0004713,GO:0004715,GO:0005515,GO:0005524,GO:0005829,GO:0006464,GO:0007155,GO:0007165,GO:0007204,GO:0010506,GO:0010863,GO:0010976,GO:0015629,GO:0018108,GO:0030100,GO:0030145,GO:0030155,GO:0035024,GO:0035640,GO:0051015,GO:0051353,GO:0071300,GO:2000145,GO:2000249	magnesium ion binding|phosphotyrosine residue binding|actin monomer binding|protein kinase activity|protein tyrosine kinase activity|non-membrane spanning protein tyrosine kinase activity|protein binding|ATP binding|cytosol|cellular protein modification process|cell adhesion|signal transduction|positive regulation of cytosolic calcium ion concentration|regulation of autophagy|positive regulation …	hsa04012,hsa04014,hsa05416	ErbB signaling pathway|Ras signaling pathway|Viral myocarditis
ABLIM3	2881.96818627605	0.18900651329595	5.72461963445636	2.11695469871338	1.08199039705413	1.03665735349826e-08	5.90935992583787e-07	Up	19.0327984598408	17.6364333233383	15.6521150540522	33.2944261585637	33.0947758472167	22885	actin binding LIM protein family member 3	GO:0001725,GO:0005515,GO:0005737,GO:0006351,GO:0015629,GO:0030027,GO:0030032,GO:0030036,GO:0045944,GO:0046872,GO:0051015,GO:0060271,GO:0098978,GO:1903955	stress fiber|protein binding|cytoplasm|transcription, DNA-templated|actin cytoskeleton|lamellipodium|lamellipodium assembly|actin cytoskeleton organization|positive regulation of transcription by RNA polymerase II|metal ion binding|actin filament binding|cilium assembly|glutamatergic synapse|positive regulation of protein targeting to mitochondrion	hsa04360	Axon guidance
ACACB	84.5911631106228	0.307251699770702	-4.89164575059469	0.352827160514126	-1.50296647154635	9.99963031453568e-07	3.27402083616422e-05	Down	0.609859373639744	0.628739831637666	0.609833616709904	0.203124322171439	0.186717028200306	32	acetyl-CoA carboxylase beta	GO:0003989,GO:0005515,GO:0005524,GO:0005634,GO:0005739,GO:0005741,GO:0005829,GO:0006084,GO:0006633,GO:0006853,GO:0009374,GO:0010629,GO:0010884,GO:0010906,GO:0014070,GO:0031325,GO:0031667,GO:0031999,GO:0042493,GO:0042802,GO:0043086,GO:0045540,GO:0046872,GO:0051289,GO:0060421,GO:0097009,GO:2001295	acetyl-CoA carboxylase activity|protein binding|ATP binding|nucleus|mitochondrion|mitochondrial outer membrane|cytosol|acetyl-CoA metabolic process|fatty acid biosynthetic process|carnitine shuttle|biotin binding|negative regulation of gene expression|positive regulation of lipid storage|regulation of glucose metabolic process|response to organic cyclic compound|positive regulation of cellular me…	hsa00061,hsa00620,hsa00640,hsa04152,hsa04910,hsa04920,hsa04922,hsa04931	Fatty acid biosynthesis|Pyruvate metabolism|Propanoate metabolism|AMPK signaling pathway|Insulin signaling pathway|Adipocytokine signaling pathway|Glucagon signaling pathway|Insulin resistance
ACAN	91.195340670655	0.521596478233283	-8.29197769043266	0.0498913541978043	-4.32506636091863	1.11380824316565e-16	3.46442790069871e-14	Down	0.869711950956551	0.723596453058325	1.11540678411656	0.0574517648954207	0.022837240768177	176	aggrecan	GO:0001501,GO:0005201,GO:0005515,GO:0005540,GO:0005576,GO:0005796,GO:0006508,GO:0007155,GO:0007417,GO:0018146,GO:0030021,GO:0030198,GO:0030246,GO:0031012,GO:0042340,GO:0043202,GO:0046872,GO:0062023	skeletal system development|extracellular matrix structural constituent|protein binding|hyaluronic acid binding|extracellular region|Golgi lumen|proteolysis|cell adhesion|central nervous system development|keratan sulfate biosynthetic process|extracellular matrix structural constituent conferring compression resistance|extracellular matrix organization|carbohydrate binding|extracellular matrix|ke…
ACBD4	128.389683305841	0.332156477221845	-3.98575454763864	0.399455254065527	-1.3238941896146	6.72660206347134e-05	0.00116096769992941	Down	2.54754749799833	2.4915409870485	2.26815740228105	0.637861514177685	1.11940411379369	79777	acyl-CoA binding domain containing 4	GO:0000062,GO:0008289	fatty-acyl-CoA binding|lipid binding
ACCS	138.608619905298	0.269385297947144	-4.26957300989331	0.450575196495347	-1.1501601973772	1.958475347965e-05	0.000419489001177893	Down	2.79937293556276	3.18967944147902	2.68390788479446	1.2106775011484	1.12697261974785	84680	1-aminocyclopropane-1-carboxylate synthase homolog (inactive)	GO:0005515,GO:0016847,GO:0030170,GO:0042218,GO:0042802	protein binding|1-aminocyclopropane-1-carboxylate synthase activity|pyridoxal phosphate binding|1-aminocyclopropane-1-carboxylate biosynthetic process|identical protein binding
ACE	334.147468194705	0.359233754753653	-4.51271032543531	0.32508347484931	-1.6211178743217	6.40044117117812e-06	0.000161512367331952	Down	4.8643785526385	5.36835236272656	3.61296230910894	0.952568122618375	1.77018197871465	1636	angiotensin I converting enzyme	GO:0001822,GO:0001974,GO:0002003,GO:0002019,GO:0002446,GO:0002474,GO:0003081,GO:0003084,GO:0004175,GO:0004180,GO:0005576,GO:0005615,GO:0005764,GO:0005768,GO:0005886,GO:0006508,GO:0007283,GO:0008217,GO:0008237,GO:0008238,GO:0008240,GO:0008241,GO:0008270,GO:0009897,GO:0010608,GO:0010629,GO:0014910,GO:0016021,GO:0019229,GO:0031404,GO:0031434,GO:0031711,GO:0032091,GO:0032092,GO:0032943,GO:0042447,GO:…	kidney development|blood vessel remodeling|angiotensin maturation|regulation of renal output by angiotensin|neutrophil mediated immunity|antigen processing and presentation of peptide antigen via MHC class I|regulation of systemic arterial blood pressure by renin-angiotensin|positive regulation of systemic arterial blood pressure|endopeptidase activity|carboxypeptidase activity|extracellular regi…	hsa04614,hsa04924,hsa05142,hsa05171,hsa05410	Renin-angiotensin system|Renin secretion|Chagas disease|Coronavirus disease - COVID-19|Hypertrophic cardiomyopathy
ACER2	166.035585172319	0.526686067569716	4.93083257779759	6.05027542902144	2.59700082024486	8.18798875960819e-07	2.76959203717433e-05	Up	0.497262006820632	0.369063127091753	0.657463107076281	4.01095324008091	1.40881423486104	340485	alkaline ceramidase 2	GO:0000139,GO:0001953,GO:0005794,GO:0006919,GO:0006974,GO:0008284,GO:0010506,GO:0010942,GO:0017040,GO:0030148,GO:0030173,GO:0030330,GO:0032526,GO:0033629,GO:0035690,GO:0042981,GO:0046512,GO:0046514,GO:0046872,GO:0071633,GO:0090285,GO:0102121	Golgi membrane|negative regulation of cell-matrix adhesion|Golgi apparatus|activation of cysteine-type endopeptidase activity involved in apoptotic process|cellular response to DNA damage stimulus|positive regulation of cell population proliferation|regulation of autophagy|positive regulation of cell death|N-acylsphingosine amidohydrolase activity|sphingolipid biosynthetic process|integral compon…	hsa00600,hsa04071	Sphingolipid metabolism|Sphingolipid signaling pathway
ACKR4	5063.2998914662	0.456898810067014	-4.15243069289667	0.268456335479074	-1.89724064247024	3.28962399038088e-05	0.000642127422296993	Down	172.844873907844	166.248245375067	117.307792075462	18.6055813921432	56.0073970314635	51554	atypical chemokine receptor 4	GO:0004950,GO:0005044,GO:0005515,GO:0005769,GO:0005886,GO:0005887,GO:0006897,GO:0006935,GO:0006955,GO:0007186,GO:0007204,GO:0009897,GO:0016493,GO:0019722,GO:0019957,GO:0055037,GO:0060326,GO:0070098	chemokine receptor activity|scavenger receptor activity|protein binding|early endosome|plasma membrane|integral component of plasma membrane|endocytosis|chemotaxis|immune response|G protein-coupled receptor signaling pathway|positive regulation of cytosolic calcium ion concentration|external side of plasma membrane|C-C chemokine receptor activity|calcium-mediated signaling|C-C chemokine binding|r…	hsa04060,hsa04061	Cytokine-cytokine receptor interaction|Viral protein interaction with cytokine and cytokine receptor
ACP5	534.250070668257	0.372370521117058	3.5841355796483	2.52210166884191	1.33462643354783	0.000338196388229448	0.00422612569675715	Up	10.4005075378135	9.49485196558132	7.1321529614025	26.3792868552488	14.266451603387	54	acid phosphatase 5, tartrate resistant	GO:0001503,GO:0003993,GO:0005764,GO:0005829,GO:0006771,GO:0008198,GO:0008199,GO:0016021,GO:0016311,GO:0045453	ossification|acid phosphatase activity|lysosome|cytosol|riboflavin metabolic process|ferrous iron binding|ferric iron binding|integral component of membrane|dephosphorylation|bone resorption	hsa00740,hsa04142,hsa04380,hsa05323	Riboflavin metabolism|Lysosome|Osteoclast differentiation|Rheumatoid arthritis
ACYP1	117.503601492152	0.345025507234131	-5.82669272188233	0.248211590126035	-2.01035761186487	5.65365705223959e-09	3.44223511078485e-07	Down	12.6105875945743	10.4017613315481	8.91502731819256	2.09255208724784	2.67362818749389	97	acylphosphatase 1	GO:0003998,GO:0006796	acylphosphatase activity|phosphate-containing compound metabolic process	hsa00620	Pyruvate metabolism
ADA	283.48125104683	0.438047121649813	3.40885366080613	2.81520217583447	1.49323853424156	0.000652364645476869	0.00716899642663828	Up	5.9382257699536	6.13348502583292	5.95736309858386	8.05184948865875	22.6711517444084	100	adenosine deaminase	GO:0001666,GO:0001821,GO:0001829,GO:0001883,GO:0001889,GO:0001890,GO:0002314,GO:0002636,GO:0002686,GO:0002906,GO:0004000,GO:0005515,GO:0005615,GO:0005764,GO:0005829,GO:0005886,GO:0006154,GO:0006157,GO:0007155,GO:0007568,GO:0008270,GO:0009168,GO:0009897,GO:0009986,GO:0010460,GO:0016020,GO:0030054,GO:0030890,GO:0032261,GO:0032839,GO:0033089,GO:0033197,GO:0033632,GO:0042110,GO:0042323,GO:0042493,GO:…	response to hypoxia|histamine secretion|trophectodermal cell differentiation|purine nucleoside binding|liver development|placenta development|germinal center B cell differentiation|positive regulation of germinal center formation|negative regulation of leukocyte migration|negative regulation of mature B cell apoptotic process|adenosine deaminase activity|protein binding|extracellular space|lysoso…	hsa00230,hsa05340	Purine metabolism|Primary immunodeficiency
ADAM12	3034.75700794637	0.350422260520832	3.27305162248827	2.21445264828032	1.14695014835372	0.00106393044289709	0.0104767493303315	Up	12.6808651279195	10.9758239505855	6.70084655151487	16.828676853519	23.8675517491074	8038	ADAM metallopeptidase domain 12	GO:0004222,GO:0005515,GO:0005576,GO:0005654,GO:0005886,GO:0006508,GO:0007155,GO:0007520,GO:0008237,GO:0016021,GO:0017124,GO:0030198,GO:0045766,GO:0046872	metalloendopeptidase activity|protein binding|extracellular region|nucleoplasm|plasma membrane|proteolysis|cell adhesion|myoblast fusion|metallopeptidase activity|integral component of membrane|SH3 domain binding|extracellular matrix organization|positive regulation of angiogenesis|metal ion binding
ADAM19	1066.78031160166	0.228250570271224	7.74818099424525	3.40705852701486	1.76852673050114	9.32182098361759e-15	2.17708647223918e-12	Up	5.08222987332449	4.56246544009828	4.07141448433446	12.0464074664959	16.0693113534033	8728	ADAM metallopeptidase domain 19	GO:0001890,GO:0004222,GO:0005515,GO:0005634,GO:0005794,GO:0005886,GO:0006509,GO:0010628,GO:0016021,GO:0016485,GO:0017124,GO:0030198,GO:0042987,GO:0046872,GO:0062023,GO:1902945,GO:2000049	placenta development|metalloendopeptidase activity|protein binding|nucleus|Golgi apparatus|plasma membrane|membrane protein ectodomain proteolysis|positive regulation of gene expression|integral component of membrane|protein processing|SH3 domain binding|extracellular matrix organization|amyloid precursor protein catabolic process|metal ion binding|collagen-containing extracellular matrix|metallo…
ADAM33	5380.33181458521	0.401753353161068	-3.20763824709627	0.409325536133906	-1.28867942149862	0.00133829721174179	0.0124259289458803	Down	98.6015067493449	95.2931472844119	83.8555522448665	18.6906792713095	50.2568761035816	80332	ADAM metallopeptidase domain 33	GO:0004222,GO:0006508,GO:0008270,GO:0016021	metalloendopeptidase activity|proteolysis|zinc ion binding|integral component of membrane
ADAMTS1	2800.44716656017	0.45354973516011	3.24762225675694	2.77590503684511	1.47295821445219	0.00116373656502403	0.0112277429348374	Up	17.5407851192986	18.6787206457018	15.5451565932344	63.2658879366992	21.7827533167704	9510	ADAM metallopeptidase with thrombospondin type 1 motif 1	GO:0001542,GO:0001822,GO:0004222,GO:0005515,GO:0005604,GO:0006508,GO:0007229,GO:0008201,GO:0008237,GO:0008270,GO:0008285,GO:0016525,GO:0030198,GO:0031012,GO:0031410,GO:0060347,GO:0062023,GO:1900087,GO:1904707,GO:1904754	ovulation from ovarian follicle|kidney development|metalloendopeptidase activity|protein binding|basement membrane|proteolysis|integrin-mediated signaling pathway|heparin binding|metallopeptidase activity|zinc ion binding|negative regulation of cell population proliferation|negative regulation of angiogenesis|extracellular matrix organization|extracellular matrix|cytoplasmic vesicle|heart trabecu…
ADAMTS12	3094.27287820701	0.179149022104212	5.91563136132688	2.08461299350007	1.05977957351072	3.30604927013929e-09	2.14040511118339e-07	Up	13.1387346306474	13.4658554198722	11.8473220450647	24.9299573610585	23.0341161010464	81792	ADAM metallopeptidase with thrombospondin type 1 motif 12	GO:0004222,GO:0005515,GO:0007160,GO:0016477,GO:0030167,GO:0030198,GO:0031012,GO:0032331,GO:0046872,GO:0050727,GO:0051603,GO:0071347,GO:0071356,GO:0071773,GO:1901509,GO:1902203,GO:1902548,GO:2001113	metalloendopeptidase activity|protein binding|cell-matrix adhesion|cell migration|proteoglycan catabolic process|extracellular matrix organization|extracellular matrix|negative regulation of chondrocyte differentiation|metal ion binding|regulation of inflammatory response|proteolysis involved in cellular protein catabolic process|cellular response to interleukin-1|cellular response to tumor necro…
ADAMTS2	6318.73830814215	0.211971125331484	7.78959811075607	3.14088229197599	1.65116987741697	6.72226672621778e-15	1.6030365386454e-12	Up	23.9176934428972	25.2432437936441	27.445904424749	81.9797147175943	61.1289413527346	9509	ADAM metallopeptidase with thrombospondin type 1 motif 2	GO:0004222,GO:0005576,GO:0007283,GO:0008237,GO:0008270,GO:0016485,GO:0030198,GO:0030199,GO:0030324,GO:0030574,GO:0031012,GO:0043588,GO:0062023	metalloendopeptidase activity|extracellular region|spermatogenesis|metallopeptidase activity|zinc ion binding|protein processing|extracellular matrix organization|collagen fibril organization|lung development|collagen catabolic process|extracellular matrix|skin development|collagen-containing extracellular matrix
ADAMTS5	1879.79621286451	0.488131394022975	7.93482548324317	14.6541504192326	3.87323742446452	2.10791514402785e-15	5.2912368211843e-13	Up	1.53396982808103	1.54484048974846	1.74435890791567	32.033570977868	9.57843082715822	11096	ADAM metallopeptidase with thrombospondin type 1 motif 5	GO:0004222,GO:0005178,GO:0005515,GO:0005576,GO:0005615,GO:0005788,GO:0006508,GO:0008201,GO:0008233,GO:0008237,GO:0008270,GO:0022617,GO:0030198,GO:0031012,GO:0042742,GO:0044691,GO:0050840,GO:0062023,GO:0120163	metalloendopeptidase activity|integrin binding|protein binding|extracellular region|extracellular space|endoplasmic reticulum lumen|proteolysis|heparin binding|peptidase activity|metallopeptidase activity|zinc ion binding|extracellular matrix disassembly|extracellular matrix organization|extracellular matrix|defense response to bacterium|tooth eruption|extracellular matrix binding|collagen-contai…
ADAMTS6	320.551172404197	0.29439225062409	5.10850956307364	2.83609454512299	1.50390562760794	3.24709973458803e-07	1.24891137103456e-05	Up	0.91479968832526	0.691650966813705	0.592263681431123	1.67431574341809	2.08075961582482	11174	ADAM metallopeptidase with thrombospondin type 1 motif 6	GO:0001822,GO:0003279,GO:0004222,GO:0006508,GO:0008237,GO:0030198,GO:0031012,GO:0035904,GO:0046872,GO:0060976	kidney development|cardiac septum development|metalloendopeptidase activity|proteolysis|metallopeptidase activity|extracellular matrix organization|extracellular matrix|aorta development|metal ion binding|coronary vasculature development
ADCY4	567.784231328145	0.525617497228417	-3.40411415587814	0.289320015084848	-1.78926196289249	0.000663790060101021	0.00726109188067692	Down	10.9642780594553	12.321734548273	11.8444441078567	1.17938717370222	4.99144522752004	196883	adenylate cyclase 4	GO:0003091,GO:0004016,GO:0005080,GO:0005515,GO:0005524,GO:0005737,GO:0005886,GO:0005887,GO:0006171,GO:0007186,GO:0007188,GO:0007189,GO:0007190,GO:0007193,GO:0016020,GO:0030425,GO:0034199,GO:0046872,GO:0071377	renal water homeostasis|adenylate cyclase activity|protein kinase C binding|protein binding|ATP binding|cytoplasm|plasma membrane|integral component of plasma membrane|cAMP biosynthetic process|G protein-coupled receptor signaling pathway|adenylate cyclase-modulating G protein-coupled receptor signaling pathway|adenylate cyclase-activating G protein-coupled receptor signaling pathway|activation o…	hsa00230,hsa01522,hsa04015,hsa04020,hsa04022,hsa04024,hsa04062,hsa04072,hsa04114,hsa04211,hsa04213,hsa04261,hsa04270,hsa04371,hsa04540,hsa04611,hsa04713,hsa04714,hsa04723,hsa04724,hsa04725,hsa04727,hsa04742,hsa04750,hsa04911,hsa04912,hsa04913,hsa04914,hsa04915,hsa04916,hsa04918,hsa04921,hsa04923,hsa04925,hsa04926,hsa04927,hsa04928,hsa04934,hsa04935,hsa04970,hsa04971,hsa04972,hsa04976,hsa05032,hsa…	Purine metabolism|Endocrine resistance|Rap1 signaling pathway|Calcium signaling pathway|cGMP-PKG signaling pathway|cAMP signaling pathway|Chemokine signaling pathway|Phospholipase D signaling pathway|Oocyte meiosis|Longevity regulating pathway|Longevity regulating pathway - multiple species|Adrenergic signaling in cardiomyocytes|Vascular smooth muscle contraction|Apelin signaling pathway|Gap junc…
ADCY5	21.1114107308477	0.925566482296003	-3.17273633039213	0.130617634869933	-2.93657840457378	0.00151009599628718	0.0135975163718546	Down	0.156098536996678	0.126994737191228	0.339349890440245	0.0416430682334542	0.00591187094888667	111	adenylate cyclase 5	GO:0001973,GO:0003091,GO:0004016,GO:0005524,GO:0005886,GO:0005887,GO:0005929,GO:0006171,GO:0007186,GO:0007189,GO:0007190,GO:0007191,GO:0007193,GO:0007195,GO:0007204,GO:0007626,GO:0008179,GO:0016021,GO:0034199,GO:0045111,GO:0046872,GO:0050885,GO:0061178,GO:0071377,GO:0097110,GO:1904322	G protein-coupled adenosine receptor signaling pathway|renal water homeostasis|adenylate cyclase activity|ATP binding|plasma membrane|integral component of plasma membrane|cilium|cAMP biosynthetic process|G protein-coupled receptor signaling pathway|adenylate cyclase-activating G protein-coupled receptor signaling pathway|activation of adenylate cyclase activity|adenylate cyclase-activating dopam…	hsa00230,hsa01522,hsa04015,hsa04022,hsa04024,hsa04062,hsa04072,hsa04114,hsa04211,hsa04213,hsa04261,hsa04270,hsa04371,hsa04540,hsa04611,hsa04713,hsa04714,hsa04723,hsa04724,hsa04725,hsa04726,hsa04727,hsa04728,hsa04750,hsa04911,hsa04912,hsa04913,hsa04914,hsa04915,hsa04916,hsa04918,hsa04921,hsa04923,hsa04924,hsa04925,hsa04926,hsa04927,hsa04928,hsa04934,hsa04935,hsa04970,hsa04971,hsa04972,hsa04976,hsa…	Purine metabolism|Endocrine resistance|Rap1 signaling pathway|cGMP-PKG signaling pathway|cAMP signaling pathway|Chemokine signaling pathway|Phospholipase D signaling pathway|Oocyte meiosis|Longevity regulating pathway|Longevity regulating pathway - multiple species|Adrenergic signaling in cardiomyocytes|Vascular smooth muscle contraction|Apelin signaling pathway|Gap junction|Platelet activation|C…
ADCY7	612.50737121869	0.180502156108663	-5.65335360572072	0.492965122809984	-1.02044251507728	1.57347131850981e-08	8.69236587847039e-07	Down	5.90714183278166	6.62689116653287	5.99389308933197	2.55606759145708	2.91586641640046	113	adenylate cyclase 7	GO:0002819,GO:0003091,GO:0004016,GO:0005524,GO:0005886,GO:0005887,GO:0006171,GO:0007186,GO:0007189,GO:0007190,GO:0007193,GO:0016021,GO:0034199,GO:0046872,GO:0060135,GO:0071285,GO:0071361,GO:0071377,GO:1900016	regulation of adaptive immune response|renal water homeostasis|adenylate cyclase activity|ATP binding|plasma membrane|integral component of plasma membrane|cAMP biosynthetic process|G protein-coupled receptor signaling pathway|adenylate cyclase-activating G protein-coupled receptor signaling pathway|activation of adenylate cyclase activity|adenylate cyclase-inhibiting G protein-coupled receptor s…	hsa00230,hsa01522,hsa04015,hsa04020,hsa04022,hsa04024,hsa04062,hsa04072,hsa04114,hsa04211,hsa04213,hsa04261,hsa04270,hsa04371,hsa04540,hsa04611,hsa04713,hsa04714,hsa04723,hsa04724,hsa04725,hsa04727,hsa04750,hsa04911,hsa04912,hsa04913,hsa04914,hsa04915,hsa04916,hsa04918,hsa04921,hsa04923,hsa04925,hsa04926,hsa04927,hsa04928,hsa04934,hsa04935,hsa04970,hsa04971,hsa04972,hsa04976,hsa05032,hsa05163,hsa…	Purine metabolism|Endocrine resistance|Rap1 signaling pathway|Calcium signaling pathway|cGMP-PKG signaling pathway|cAMP signaling pathway|Chemokine signaling pathway|Phospholipase D signaling pathway|Oocyte meiosis|Longevity regulating pathway|Longevity regulating pathway - multiple species|Adrenergic signaling in cardiomyocytes|Vascular smooth muscle contraction|Apelin signaling pathway|Gap junc…
ADGRA2	9588.50428754641	0.295750371109249	-3.87906574394383	0.451489664388921	-1.14723513332856	0.000104858414656101	0.00165597593476765	Down	118.990676213331	112.142577640871	99.0920535136746	31.7527438596538	58.2990461408558	25960	adhesion G protein-coupled receptor A2	GO:0002040,GO:0004930,GO:0005515,GO:0005886,GO:0007166,GO:0007186,GO:0007417,GO:0009986,GO:0010595,GO:0016021,GO:0016055,GO:0030175,GO:0043542,GO:0045765,GO:0050920,GO:0090210,GO:0090263,GO:1900747,GO:1990909	sprouting angiogenesis|G protein-coupled receptor activity|protein binding|plasma membrane|cell surface receptor signaling pathway|G protein-coupled receptor signaling pathway|central nervous system development|cell surface|positive regulation of endothelial cell migration|integral component of membrane|Wnt signaling pathway|filopodium|endothelial cell migration|regulation of angiogenesis|regulat…
ADGRG1	219.125615090556	0.39404526134523	3.21842621313878	2.40861798983201	1.26820559827661	0.00128896129554903	0.0120934152240758	Up	1.58281179013518	1.57780787594269	0.838900300079833	2.40663642434973	3.42170726326627	9289	adhesion G protein-coupled receptor G1	GO:0001525,GO:0004930,GO:0005515,GO:0005518,GO:0005887,GO:0007155,GO:0007166,GO:0007186,GO:0007189,GO:0007266,GO:0007267,GO:0007420,GO:0008201,GO:0008285,GO:0010573,GO:0016021,GO:0016477,GO:0021796,GO:0021801,GO:0021819,GO:0035025,GO:0045121,GO:0045785,GO:0050840,GO:0061484,GO:0070062,GO:0070528,GO:0072520,GO:0097451,GO:2000179,GO:2001223	angiogenesis|G protein-coupled receptor activity|protein binding|collagen binding|integral component of plasma membrane|cell adhesion|cell surface receptor signaling pathway|G protein-coupled receptor signaling pathway|adenylate cyclase-activating G protein-coupled receptor signaling pathway|Rho protein signal transduction|cell-cell signaling|brain development|heparin binding|negative regulation …
ADGRG6	197.129834223519	0.355404843122669	6.02633569150778	4.41308914744984	2.14178889104486	1.67718649237226e-09	1.18797942241893e-07	Up	0.400746909984045	0.578573219289517	0.706472121270447	1.67660387389678	2.774807243673	57211	adhesion G protein-coupled receptor G6	GO:0004930,GO:0005518,GO:0005737,GO:0005886,GO:0005887,GO:0007166,GO:0007186,GO:0007189,GO:0009986,GO:0014037,GO:0016021,GO:0019933,GO:0022011,GO:0042552,GO:0043236,GO:0050840,GO:0060347	G protein-coupled receptor activity|collagen binding|cytoplasm|plasma membrane|integral component of plasma membrane|cell surface receptor signaling pathway|G protein-coupled receptor signaling pathway|adenylate cyclase-activating G protein-coupled receptor signaling pathway|cell surface|Schwann cell differentiation|integral component of membrane|cAMP-mediated signaling|myelination in peripheral …
ADH1B	92.2185162625101	0.974689086883796	-2.93628331755251	0.137550824677561	-2.86196330561738	0.00332170791612319	0.024909327496798	Down	1.97187305452493	2.45275222238284	1.04531727275803	0.0122885608370248	0.451838270438412	125	alcohol dehydrogenase 1B (class I), beta polypeptide	GO:0001523,GO:0004024,GO:0004745,GO:0005654,GO:0005829,GO:0005886,GO:0006069,GO:0008270,GO:0042572,GO:0042573	retinoid metabolic process|alcohol dehydrogenase activity, zinc-dependent|retinol dehydrogenase activity|nucleoplasm|cytosol|plasma membrane|ethanol oxidation|zinc ion binding|retinol metabolic process|retinoic acid metabolic process	hsa00010,hsa00071,hsa00350,hsa00830,hsa00980,hsa00982,hsa05204	Glycolysis / Gluconeogenesis|Fatty acid degradation|Tyrosine metabolism|Retinol metabolism|Metabolism of xenobiotics by cytochrome P450|Drug metabolism - cytochrome P450|Chemical carcinogenesis
AGER	25.6403915786442	0.595553651215733	-3.11877764613491	0.275973297171419	-1.85739941448566	0.00181602952297382	0.0157477275240663	Down	0.822198965124692	1.44929207916783	1.20787092078708	0.3319135960195	0.239884733039702	177	advanced glycosylation end-product specific receptor	GO:0001540,GO:0001650,GO:0001666,GO:0001774,GO:0001914,GO:0001934,GO:0004888,GO:0005044,GO:0005515,GO:0005576,GO:0005886,GO:0005887,GO:0006897,GO:0006954,GO:0007166,GO:0007611,GO:0009611,GO:0009986,GO:0010255,GO:0016324,GO:0030054,GO:0031175,GO:0032693,GO:0032722,GO:0032731,GO:0032735,GO:0032755,GO:0032760,GO:0034116,GO:0038023,GO:0042104,GO:0042802,GO:0043507,GO:0044548,GO:0044877,GO:0045056,GO:…	amyloid-beta binding|fibrillar center|response to hypoxia|microglial cell activation|regulation of T cell mediated cytotoxicity|positive regulation of protein phosphorylation|transmembrane signaling receptor activity|scavenger receptor activity|protein binding|extracellular region|plasma membrane|integral component of plasma membrane|endocytosis|inflammatory response|cell surface receptor signali…	hsa04933,hsa05010,hsa05022	AGE-RAGE signaling pathway in diabetic complications|Alzheimer disease|Pathways of neurodegeneration - multiple diseases
AGTR1	8.40590334520192	1.27448782957811	-2.88363394971841	0.0782830418466124	-3.67515637387439	0.00393115418013157	0.0281657255930508	Down	0.225072364149344	0.238041356244045	0.405795153773683	0.0202744314085455	0.0201478610952014	185	angiotensin II receptor type 1	GO:0001558,GO:0001596,GO:0001822,GO:0002018,GO:0002034,GO:0003081,GO:0004930,GO:0004945,GO:0005515,GO:0005886,GO:0005887,GO:0006954,GO:0007186,GO:0007200,GO:0007204,GO:0007266,GO:0010744,GO:0010873,GO:0016021,GO:0019229,GO:0019722,GO:0031711,GO:0032270,GO:0032430,GO:0033864,GO:0034374,GO:0035813,GO:0038166,GO:0042127,GO:0046982,GO:0050727,GO:0050729,GO:0051482,GO:0060326,GO:0086097,GO:0097746,GO:…	regulation of cell growth|angiotensin type I receptor activity|kidney development|renin-angiotensin regulation of aldosterone production|maintenance of blood vessel diameter homeostasis by renin-angiotensin|regulation of systemic arterial blood pressure by renin-angiotensin|G protein-coupled receptor activity|angiotensin type II receptor activity|protein binding|plasma membrane|integral component…	hsa04020,hsa04022,hsa04072,hsa04080,hsa04261,hsa04270,hsa04371,hsa04614,hsa04924,hsa04925,hsa04927,hsa04933,hsa04934,hsa05171,hsa05200	Calcium signaling pathway|cGMP-PKG signaling pathway|Phospholipase D signaling pathway|Neuroactive ligand-receptor interaction|Adrenergic signaling in cardiomyocytes|Vascular smooth muscle contraction|Apelin signaling pathway|Renin-angiotensin system|Renin secretion|Aldosterone synthesis and secretion|Cortisol synthesis and secretion|AGE-RAGE signaling pathway in diabetic complications|Cushing sy…
AJUBA	1280.23895357049	0.26376131448751	4.88531195848146	2.44283480194	1.28855630385062	1.03265220208537e-06	3.37333052681221e-05	Up	9.26280017614367	8.73902143198606	10.2421220569532	24.8129409239025	16.1537734868506	84962	ajuba LIM protein	GO:0000086,GO:0000122,GO:0000932,GO:0001666,GO:0003682,GO:0003714,GO:0005515,GO:0005634,GO:0005654,GO:0005667,GO:0005794,GO:0005815,GO:0005829,GO:0005886,GO:0005911,GO:0005912,GO:0005925,GO:0006355,GO:0007010,GO:0016339,GO:0030027,GO:0030032,GO:0030334,GO:0031328,GO:0031334,GO:0033673,GO:0034613,GO:0035195,GO:0035313,GO:0035331,GO:0043087,GO:0043123,GO:0043406,GO:0045294,GO:0046474,GO:0046872,GO:…	G2/M transition of mitotic cell cycle|negative regulation of transcription by RNA polymerase II|P-body|response to hypoxia|chromatin binding|transcription corepressor activity|protein binding|nucleus|nucleoplasm|transcription regulator complex|Golgi apparatus|microtubule organizing center|cytosol|plasma membrane|cell-cell junction|adherens junction|focal adhesion|regulation of transcription, DNA-…	hsa04390,hsa04392	Hippo signaling pathway|Hippo signaling pathway - multiple species
AKAP12	2980.80999546816	0.380822822982368	-2.76947678929922	0.481403998846967	-1.05467996908507	0.00561464045958676	0.036979713969728	Down	17.5658237802731	19.4776523296118	19.176041390454	4.5937162285743	11.7639315967226	9590	A-kinase anchoring protein 12	GO:0005515,GO:0005516,GO:0005737,GO:0005829,GO:0005856,GO:0005886,GO:0005925,GO:0005938,GO:0007186,GO:0007193,GO:0008179,GO:0010738,GO:0010739,GO:0032496,GO:0035733,GO:0043025,GO:0043116,GO:0050804,GO:0051018,GO:0051602,GO:0051770,GO:0061870,GO:0070374,GO:0071347,GO:0071356,GO:0090036,GO:0098685,GO:1900143	protein binding|calmodulin binding|cytoplasm|cytosol|cytoskeleton|plasma membrane|focal adhesion|cell cortex|G protein-coupled receptor signaling pathway|adenylate cyclase-inhibiting G protein-coupled receptor signaling pathway|adenylate cyclase binding|regulation of protein kinase A signaling|positive regulation of protein kinase A signaling|response to lipopolysaccharide|hepatic stellate cell a…
AKR1C1	1026.55832517551	0.542173431394003	-3.39530795163293	0.279158083438949	-1.84084576277617	0.00068551447889006	0.00744183699845143	Down	24.7116419557401	24.0242854873264	24.6802801725584	2.2173141019942	10.2405952529231	1645	aldo-keto reductase family 1 member C1	GO:0001523,GO:0004032,GO:0004033,GO:0004303,GO:0005515,GO:0005829,GO:0006693,GO:0006805,GO:0007586,GO:0008202,GO:0008206,GO:0015721,GO:0016229,GO:0016655,GO:0018636,GO:0030283,GO:0030299,GO:0030855,GO:0031406,GO:0032052,GO:0035410,GO:0042448,GO:0042574,GO:0042632,GO:0044597,GO:0044598,GO:0046683,GO:0047006,GO:0047023,GO:0047024,GO:0047042,GO:0047044,GO:0047086,GO:0047115,GO:0047718,GO:0055114,GO:…	retinoid metabolic process|alditol:NADP+ 1-oxidoreductase activity|aldo-keto reductase (NADP) activity|estradiol 17-beta-dehydrogenase activity|protein binding|cytosol|prostaglandin metabolic process|xenobiotic metabolic process|digestion|steroid metabolic process|bile acid metabolic process|bile acid and bile salt transport|steroid dehydrogenase activity|oxidoreductase activity, acting on NAD(P)…	hsa00140,hsa00980	Steroid hormone biosynthesis|Metabolism of xenobiotics by cytochrome P450
AKR1C2	499.650984030034	0.48827292593346	-4.2626197142412	0.236297815953344	-2.0813218000142	2.02044194096747e-05	0.000430327328477045	Down	11.4223631505424	11.013791495562	7.17011182902323	1.03836170138774	3.22462300307088	1646	aldo-keto reductase family 1 member C2	GO:0004032,GO:0004303,GO:0005829,GO:0006693,GO:0007186,GO:0007586,GO:0008202,GO:0008284,GO:0016229,GO:0016655,GO:0018636,GO:0030855,GO:0031406,GO:0032052,GO:0042448,GO:0044597,GO:0044598,GO:0047023,GO:0047044,GO:0047086,GO:0047115,GO:0047718,GO:0051897,GO:0055114,GO:0071395,GO:0071799	alditol:NADP+ 1-oxidoreductase activity|estradiol 17-beta-dehydrogenase activity|cytosol|prostaglandin metabolic process|G protein-coupled receptor signaling pathway|digestion|steroid metabolic process|positive regulation of cell population proliferation|steroid dehydrogenase activity|oxidoreductase activity, acting on NAD(P)H, quinone or similar compound as acceptor|phenanthrene 9,10-monooxygena…	hsa00140,hsa05204	Steroid hormone biosynthesis|Chemical carcinogenesis
AKR1C3	206.168668166677	0.522046675117707	-3.71132285474497	0.261071385009057	-1.93748375660797	0.000206178932170079	0.00283860482769245	Down	9.38187663047432	10.3501666401764	4.99918781644184	1.06853723604145	2.86703958829132	8644	aldo-keto reductase family 1 member C3	GO:0001523,GO:0001758,GO:0004032,GO:0004033,GO:0004303,GO:0004745,GO:0005634,GO:0005737,GO:0005829,GO:0006693,GO:0007186,GO:0007584,GO:0008202,GO:0008284,GO:0008584,GO:0009267,GO:0010942,GO:0016229,GO:0016488,GO:0016655,GO:0018636,GO:0019371,GO:0030216,GO:0032052,GO:0034614,GO:0035410,GO:0036130,GO:0036131,GO:0042448,GO:0042572,GO:0042574,GO:0043170,GO:0044597,GO:0044598,GO:0045550,GO:0045703,GO:…	retinoid metabolic process|retinal dehydrogenase activity|alditol:NADP+ 1-oxidoreductase activity|aldo-keto reductase (NADP) activity|estradiol 17-beta-dehydrogenase activity|retinol dehydrogenase activity|nucleus|cytoplasm|cytosol|prostaglandin metabolic process|G protein-coupled receptor signaling pathway|response to nutrient|steroid metabolic process|positive regulation of cell population prol…	hsa00140,hsa00590,hsa00790,hsa04913	Steroid hormone biosynthesis|Arachidonic acid metabolism|Folate biosynthesis|Ovarian steroidogenesis
ALCAM	2528.38141241314	0.220253893558642	-4.5513049937754	0.499154159780205	-1.00244264565192	5.33141976977153e-06	0.00013769305788067	Down	27.9048052706781	28.113717395305	28.1974488897252	10.0348834217076	15.232135885961	214	activated leukocyte cell adhesion molecule	GO:0001772,GO:0002250,GO:0005102,GO:0005515,GO:0005887,GO:0005925,GO:0007155,GO:0007157,GO:0007165,GO:0008045,GO:0009897,GO:0030424,GO:0030425,GO:0031226,GO:0031290,GO:0042101,GO:0042802,GO:0043025,GO:0048846,GO:0070062,GO:1990138	immunological synapse|adaptive immune response|signaling receptor binding|protein binding|integral component of plasma membrane|focal adhesion|cell adhesion|heterophilic cell-cell adhesion via plasma membrane cell adhesion molecules|signal transduction|motor neuron axon guidance|external side of plasma membrane|axon|dendrite|intrinsic component of plasma membrane|retinal ganglion cell axon guidan…	hsa04514	Cell adhesion molecules
ALDH7A1	656.384213038571	0.215412823899147	-4.66519554480453	0.498289836682177	-1.00494294634806	3.08323692131036e-06	8.73563442972447e-05	Down	9.91044525252013	9.6397507379383	8.7030712048506	3.62984229430342	4.83104694529326	501	aldehyde dehydrogenase 7 family member A1	GO:0004029,GO:0004043,GO:0005515,GO:0005634,GO:0005739,GO:0005759,GO:0005829,GO:0006081,GO:0006554,GO:0007605,GO:0008802,GO:0019285,GO:0042426,GO:0043878,GO:0055114,GO:0070062	aldehyde dehydrogenase (NAD+) activity|L-aminoadipate-semialdehyde dehydrogenase activity|protein binding|nucleus|mitochondrion|mitochondrial matrix|cytosol|cellular aldehyde metabolic process|lysine catabolic process|sensory perception of sound|betaine-aldehyde dehydrogenase activity|glycine betaine biosynthetic process from choline|choline catabolic process|glyceraldehyde-3-phosphate dehydrogen…	hsa00010,hsa00053,hsa00071,hsa00260,hsa00280,hsa00310,hsa00330,hsa00340,hsa00380,hsa00410,hsa00561,hsa00620	Glycolysis / Gluconeogenesis|Ascorbate and aldarate metabolism|Fatty acid degradation|Glycine, serine and threonine metabolism|Valine, leucine and isoleucine degradation|Lysine degradation|Arginine and proline metabolism|Histidine metabolism|Tryptophan metabolism|beta-Alanine metabolism|Glycerolipid metabolism|Pyruvate metabolism
ALPK1	176.333828895821	0.281112753586812	-5.40016014878001	0.349156590767725	-1.51805388923332	6.65814318409532e-08	3.0339080470712e-06	Down	2.57877620990671	2.40171299107338	2.26138537893348	0.61020818784275	0.9095981209092	80216	alpha kinase 1	GO:0002753,GO:0004674,GO:0005515,GO:0005524,GO:0005829,GO:0006468,GO:0043123,GO:0045087,GO:0048029,GO:0106310,GO:0106311	cytoplasmic pattern recognition receptor signaling pathway|protein serine/threonine kinase activity|protein binding|ATP binding|cytosol|protein phosphorylation|positive regulation of I-kappaB kinase/NF-kappaB signaling|innate immune response|monosaccharide binding|protein serine kinase activity|protein threonine kinase activity
ALPK2	1823.7960581682	0.375672816632341	3.72204665086597	2.63585635196626	1.39827174896779	0.000197614500649761	0.00273598928141666	Up	8.95534728276781	9.21278855561295	6.04029660357782	12.6252049449571	26.0901580588244	115701	alpha kinase 2	GO:0003007,GO:0003308,GO:0005524,GO:0006468,GO:0010468,GO:0016323,GO:0030010,GO:0042981,GO:0055013,GO:0106310,GO:0106311,GO:1905223	heart morphogenesis|negative regulation of Wnt signaling pathway involved in heart development|ATP binding|protein phosphorylation|regulation of gene expression|basolateral plasma membrane|establishment of cell polarity|regulation of apoptotic process|cardiac muscle cell development|protein serine kinase activity|protein threonine kinase activity|epicardium morphogenesis
AMIGO2	288.738912132627	0.329282835664239	-6.69387326288571	0.217008345467007	-2.20417756958004	2.17339668342043e-11	2.46801267828409e-09	Down	5.09527503077423	5.44442746055298	6.99290396671704	0.780739858639489	1.50000723994012	347902	adhesion molecule with Ig like domain 2	GO:0005515,GO:0005634,GO:0005886,GO:0007156,GO:0007157,GO:0007420,GO:0016021,GO:0043066,GO:0043069,GO:0051965	protein binding|nucleus|plasma membrane|homophilic cell adhesion via plasma membrane adhesion molecules|heterophilic cell-cell adhesion via plasma membrane cell adhesion molecules|brain development|integral component of membrane|negative regulation of apoptotic process|negative regulation of programmed cell death|positive regulation of synapse assembly
AMMECR1	901.196528048867	0.172561625178464	8.27897654549021	2.69191647671433	1.42863364750418	1.24238401855804e-16	3.78213415692093e-14	Up	5.28403622586643	5.0146057420211	4.79872225269411	12.3932113994681	11.9216653588176	9949	AMMECR nuclear protein 1	GO:0005515,GO:0005634,GO:0005654,GO:0005739,GO:0008150	protein binding|nucleus|nucleoplasm|mitochondrion|biological_process
AMN1	83.7304321752652	0.377118974590808	2.82693521341794	2.09375249396432	1.06609090891882	0.00469958348055338	0.0320962484199321	Up	0.602303456042368	0.484485751873346	0.471077548531657	1.17680427636864	0.768500747469939	196394	antagonist of mitotic exit network 1 homolog	GO:0019005,GO:0031146	SCF ubiquitin ligase complex|SCF-dependent proteasomal ubiquitin-dependent protein catabolic process
AMT	36.3885562477189	0.462864648715698	-3.8881010906806	0.287241370157244	-1.799664545509	0.000101031549205163	0.00160439445730019	Down	1.48282185809558	1.43069714490776	1.26403056775508	0.335101731347952	0.384242007917249	275	aminomethyltransferase	GO:0004047,GO:0005654,GO:0005739,GO:0005759,GO:0006546,GO:0008483,GO:0019464	aminomethyltransferase activity|nucleoplasm|mitochondrion|mitochondrial matrix|glycine catabolic process|transaminase activity|glycine decarboxylation via glycine cleavage system	hsa00260,hsa00630,hsa00670	Glycine, serine and threonine metabolism|Glyoxylate and dicarboxylate metabolism|One carbon pool by folate
AMZ1	141.449928470232	0.270133635424708	3.88404709063639	2.06939888995037	1.04921176075437	0.000102731997166116	0.00162778451323675	Up	0.313525232313681	0.331591005402854	0.414532521198869	0.564540950520713	0.746915596830707	155185	archaelysin family metallopeptidase 1	GO:0005575,GO:0006508,GO:0008237,GO:0046872	cellular_component|proteolysis|metallopeptidase activity|metal ion binding
ANG	40.3599635063708	0.426375810995601	-3.18489162541074	0.390133353997334	-1.3579607497176	0.00144808227303613	0.0131966558071392	Down	1.81013219060876	1.95272329291639	2.36936296510353	0.609829465426515	0.819912644164792	283	angiogenin	GO:0001525,GO:0001541,GO:0001556,GO:0001666,GO:0001890,GO:0001938,GO:0003677,GO:0003779,GO:0004519,GO:0004540,GO:0005102,GO:0005507,GO:0005515,GO:0005576,GO:0005604,GO:0005615,GO:0005634,GO:0005694,GO:0005730,GO:0006651,GO:0007154,GO:0007202,GO:0008201,GO:0009303,GO:0009725,GO:0015629,GO:0016477,GO:0017148,GO:0019731,GO:0019843,GO:0030041,GO:0030426,GO:0031410,GO:0032148,GO:0032311,GO:0032431,GO:…	angiogenesis|ovarian follicle development|oocyte maturation|response to hypoxia|placenta development|positive regulation of endothelial cell proliferation|DNA binding|actin binding|endonuclease activity|ribonuclease activity|signaling receptor binding|copper ion binding|protein binding|extracellular region|basement membrane|extracellular space|nucleus|chromosome|nucleolus|diacylglycerol biosynthe…	hsa05014	Amyotrophic lateral sclerosis
ANKRD1	19.9925694565223	0.934952563863182	3.74638796911595	11.3348629070022	3.50269503695113	0.000179399066824315	0.00253390113338825	Up	0.17413673923063	0.122780498426334	0.0575594354989599	1.89802657477966	0.485833591314066	27063	ankyrin repeat domain 1	GO:0000122,GO:0001085,GO:0001650,GO:0002039,GO:0003677,GO:0003713,GO:0003714,GO:0005515,GO:0005634,GO:0005654,GO:0005667,GO:0005737,GO:0005829,GO:0006357,GO:0010976,GO:0019216,GO:0031432,GO:0031674,GO:0035690,GO:0035914,GO:0035994,GO:0042826,GO:0043065,GO:0043517,GO:0045214,GO:0045893,GO:0050714,GO:0055008,GO:0061629,GO:0070412,GO:0070528,GO:0071222,GO:0071260,GO:0071347,GO:0071356,GO:0071407,GO:…	negative regulation of transcription by RNA polymerase II|RNA polymerase II transcription factor binding|fibrillar center|p53 binding|DNA binding|transcription coactivator activity|transcription corepressor activity|protein binding|nucleus|nucleoplasm|transcription regulator complex|cytoplasm|cytosol|regulation of transcription by RNA polymerase II|positive regulation of neuron projection develop…
ANKRD36	126.642477897597	0.260630972676677	-4.06862837787919	0.47949558225616	-1.06041057158658	4.72907028399124e-05	0.000869711280505742	Down	0.995630846125735	0.894168041002063	0.921105034994865	0.374777423077965	0.43268502423304	375248	ankyrin repeat domain 36
ANKRD36B	47.8747082762384	0.434477133338576	-2.95163965230881	0.411105353785713	-1.2824199347836	0.00316091573651158	0.0241207372576041	Down	0.410748799938412	0.37145778729246	0.395502641193438	0.182855531309179	0.105511349578652	57730	ankyrin repeat domain 36B	GO:0005515	protein binding
ANKRD44	71.9924636088668	0.34849769493663	-3.18628963503529	0.463160911361637	-1.11041459321027	0.00144110247230427	0.0131500600597765	Down	0.419784672823502	0.474948146219317	0.522756275047399	0.22732394280522	0.163420488293184	91526	ankyrin repeat domain 44	GO:0005515	protein binding
ANKRD46	185.89377877003	0.325339738547291	5.00600990826735	3.0922435543649	1.62865395472085	5.55698977930964e-07	1.99772386337594e-05	Up	1.16783939871048	1.24786529744772	1.44458842812511	4.36628087433249	2.71485307634856	157567	ankyrin repeat domain 46	GO:0016021	integral component of membrane
ANKRD65	26.6204210746754	0.501001910184905	-2.75070802702762	0.384722476725637	-1.37810997590179	0.00594666202320879	0.038526110788895	Down	0.513286286744178	0.608664102603004	0.616954428402025	0.200358729790976	0.19910791951177	441869	ankyrin repeat domain 65
ANOS1	237.969077956431	0.367284286914981	4.30604014143467	2.99289337616831	1.58154088277412	1.66202909746435e-05	0.000366980128495679	Up	1.02078206045174	1.21146064762717	1.02768672635649	1.90711939291066	3.98225028160369	3730	anosmin 1	GO:0004867,GO:0005201,GO:0005515,GO:0005576,GO:0005615,GO:0005886,GO:0006935,GO:0007155,GO:0007411,GO:0008201,GO:0008543,GO:0009986,GO:0010951,GO:0030182,GO:0031012	serine-type endopeptidase inhibitor activity|extracellular matrix structural constituent|protein binding|extracellular region|extracellular space|plasma membrane|chemotaxis|cell adhesion|axon guidance|heparin binding|fibroblast growth factor receptor signaling pathway|cell surface|negative regulation of endopeptidase activity|neuron differentiation|extracellular matrix
AP1S3	76.5120526745779	0.398813086845529	3.28001505425069	2.4761743996116	1.30811292868552	0.00103801547638322	0.010335369127412	Up	0.651665753518205	0.647862727835394	0.684980387078064	1.00732286628479	1.95073350144227	130340	adaptor related protein complex 1 subunit sigma 3	GO:0000139,GO:0005515,GO:0005765,GO:0005829,GO:0005905,GO:0006605,GO:0016192,GO:0019886,GO:0030117,GO:0030659,GO:0032588,GO:0043231,GO:0050690	Golgi membrane|protein binding|lysosomal membrane|cytosol|clathrin-coated pit|protein targeting|vesicle-mediated transport|antigen processing and presentation of exogenous peptide antigen via MHC class II|membrane coat|cytoplasmic vesicle membrane|trans-Golgi network membrane|intracellular membrane-bounded organelle|regulation of defense response to virus by virus	hsa04142,hsa05170	Lysosome|Human immunodeficiency virus 1 infection
APCDD1	12964.8376701727	0.313154463441715	-9.68909610953354	0.1220730219911	-3.03418369341618	3.35484503779991e-22	2.18186921822005e-19	Down	126.286931836473	117.815442627171	85.7311097471496	9.10647041193837	15.2515298459723	147495	APC down-regulated 1	GO:0001942,GO:0005515,GO:0005886,GO:0005887,GO:0016055,GO:0017147,GO:0030178,GO:0042802	hair follicle development|protein binding|plasma membrane|integral component of plasma membrane|Wnt signaling pathway|Wnt-protein binding|negative regulation of Wnt signaling pathway|identical protein binding
APOBEC3D	58.0006151620471	0.460844395148445	-3.21259806360276	0.358362650415684	-1.48050781147608	0.00131540234047237	0.0122995188086984	Down	1.74266546714216	1.49494294906533	1.53606246057604	0.306980432926109	0.724526997460761	140564	apolipoprotein B mRNA editing enzyme catalytic subunit 3D	GO:0000932,GO:0003723,GO:0004126,GO:0005634,GO:0005737,GO:0008270,GO:0009972,GO:0010529,GO:0016554,GO:0045087,GO:0045869,GO:0047844,GO:0051607,GO:0070383,GO:0080111	P-body|RNA binding|cytidine deaminase activity|nucleus|cytoplasm|zinc ion binding|cytidine deamination|negative regulation of transposition|cytidine to uridine editing|innate immune response|negative regulation of single stranded viral RNA replication via double stranded DNA intermediate|deoxycytidine deaminase activity|defense response to virus|DNA cytosine deamination|DNA demethylation	hsa05170	Human immunodeficiency virus 1 infection
APOBEC3G	115.880821494656	0.315964456383181	-3.72350594865726	0.442424893308785	-1.17649553290703	0.000196475229479686	0.00272810212896979	Down	2.13932883637163	2.47120854236298	2.55773017265384	0.72163712167706	1.180279826617	60489	apolipoprotein B mRNA editing enzyme catalytic subunit 3G	GO:0000932,GO:0002230,GO:0003723,GO:0004126,GO:0005515,GO:0005634,GO:0005737,GO:0005829,GO:0008270,GO:0009972,GO:0010529,GO:0016032,GO:0016553,GO:0016554,GO:0030895,GO:0042802,GO:0045071,GO:0045087,GO:0045869,GO:0047844,GO:0048525,GO:0051607,GO:0070383,GO:0080111,GO:1990904	P-body|positive regulation of defense response to virus by host|RNA binding|cytidine deaminase activity|protein binding|nucleus|cytoplasm|cytosol|zinc ion binding|cytidine deamination|negative regulation of transposition|viral process|base conversion or substitution editing|cytidine to uridine editing|apolipoprotein B mRNA editing enzyme complex|identical protein binding|negative regulation of vi…	hsa05170	Human immunodeficiency virus 1 infection
APOC1	16.5560907010741	0.703857081314285	-2.91902177488363	0.24071965566969	-2.05457414676244	0.0035113169552505	0.0260175675793496	Down	1.89141239819677	1.40027880335131	1.43793808221613	0.24988728808882	0.434572736947833	341	apolipoprotein C1	GO:0004859,GO:0005504,GO:0005515,GO:0005576,GO:0005783,GO:0006629,GO:0006641,GO:0010873,GO:0010900,GO:0010916,GO:0031210,GO:0032374,GO:0032375,GO:0033344,GO:0033700,GO:0034361,GO:0034364,GO:0034369,GO:0034375,GO:0034379,GO:0034382,GO:0034447,GO:0042157,GO:0042627,GO:0045717,GO:0045833,GO:0048261,GO:0050995,GO:0051005,GO:0055102,GO:0060228	phospholipase inhibitor activity|fatty acid binding|protein binding|extracellular region|endoplasmic reticulum|lipid metabolic process|triglyceride metabolic process|positive regulation of cholesterol esterification|negative regulation of phosphatidylcholine catabolic process|negative regulation of very-low-density lipoprotein particle clearance|phosphatidylcholine binding|regulation of cholester…	hsa04979	Cholesterol metabolism
APOL4	22.9888307916526	0.791555773643807	-3.89756216968143	0.117836808040458	-3.08513783854702	9.71658827478996e-05	0.00155780109554999	Down	0.639185160186427	0.589716019601354	0.283201463403914	0.05390238884429	0.0535658841054622	80832	apolipoprotein L4	GO:0003674,GO:0005615,GO:0006629,GO:0006869,GO:0008289,GO:0042157,GO:0043231	molecular_function|extracellular space|lipid metabolic process|lipid transport|lipid binding|lipoprotein metabolic process|intracellular membrane-bounded organelle
AQP11	52.5298312135159	0.554601812331053	2.72757948120002	2.85347618729825	1.51272052355052	0.00638008851444106	0.0406749002682969	Up	1.13244237319828	0.95815626019897	0.589552910192344	3.08580160659001	1.47751347356838	282679	aquaporin 11	GO:0005737,GO:0005783,GO:0005789,GO:0005829,GO:0005886,GO:0006612,GO:0006811,GO:0006833,GO:0008284,GO:0009986,GO:0009992,GO:0015250,GO:0015254,GO:0015267,GO:0015793,GO:0015840,GO:0016021,GO:0030104,GO:0030425,GO:0030659,GO:0032364,GO:0033577,GO:0042802,GO:0048388,GO:0048471,GO:0050680,GO:0051260,GO:0072014,GO:0080170,GO:1903573,GO:1904293	cytoplasm|endoplasmic reticulum|endoplasmic reticulum membrane|cytosol|plasma membrane|protein targeting to membrane|ion transport|water transport|positive regulation of cell population proliferation|cell surface|cellular water homeostasis|water channel activity|glycerol channel activity|channel activity|glycerol transport|urea transport|integral component of membrane|water homeostasis|dendrite|c…
ARHGAP26	443.323289971247	0.441462675984788	-3.68225670453438	0.324079821707971	-1.62557889844668	0.000231178453491468	0.00310000123013676	Down	2.9724590619452	3.3006780112303	2.61188205215132	0.445706309969723	1.30137414142678	23092	Rho GTPase activating protein 26	GO:0005096,GO:0005515,GO:0005543,GO:0005575,GO:0005829,GO:0005856,GO:0005925,GO:0007165,GO:0007399,GO:0030036,GO:0043547,GO:0051056	GTPase activator activity|protein binding|phospholipid binding|cellular_component|cytosol|cytoskeleton|focal adhesion|signal transduction|nervous system development|actin cytoskeleton organization|positive regulation of GTPase activity|regulation of small GTPase mediated signal transduction
ARHGAP33	65.6524064185087	0.354189516722295	-5.53577587279636	0.256901321916651	-1.96071378106868	3.09853595140085e-08	1.58335187116584e-06	Down	0.692379453991664	0.748023207129485	0.760406500640817	0.154917226751539	0.183273929925181	115703	Rho GTPase activating protein 33	GO:0005096,GO:0005515,GO:0005737,GO:0005829,GO:0005886,GO:0007264,GO:0009636,GO:0015031,GO:0019901,GO:0032991,GO:0035091,GO:0043197,GO:0043547,GO:0051056,GO:0061001	GTPase activator activity|protein binding|cytoplasm|cytosol|plasma membrane|small GTPase mediated signal transduction|response to toxic substance|protein transport|protein kinase binding|protein-containing complex|phosphatidylinositol binding|dendritic spine|positive regulation of GTPase activity|regulation of small GTPase mediated signal transduction|regulation of dendritic spine morphogenesis
ARHGEF25	520.856405041891	0.308452617798759	-5.00987129086317	0.342622567482639	-1.54530791450159	5.44664497605393e-07	1.96298731278034e-05	Down	13.4358623394527	12.4098602069252	14.6700322859435	5.23918443817313	2.99550730075997	115557	Rho guanine nucleotide exchange factor 25	GO:0005085,GO:0005829,GO:0005886,GO:0007186,GO:0030016,GO:0030017,GO:0035023,GO:0050790	guanyl-nucleotide exchange factor activity|cytosol|plasma membrane|G protein-coupled receptor signaling pathway|myofibril|sarcomere|regulation of Rho protein signal transduction|regulation of catalytic activity
ARHGEF6	467.681875138072	0.177794951331048	-6.28979600029146	0.460638220631029	-1.11829397375404	3.17883429466968e-10	2.72351862803197e-08	Down	5.53352954306142	5.56712195489863	5.28874910316059	2.19838875285643	2.32174152334854	9459	Rac/Cdc42 guanine nucleotide exchange factor 6	GO:0005085,GO:0005096,GO:0005515,GO:0005829,GO:0006915,GO:0007186,GO:0007254,GO:0030027,GO:0030032,GO:0043065,GO:0043547,GO:0051056	guanyl-nucleotide exchange factor activity|GTPase activator activity|protein binding|cytosol|apoptotic process|G protein-coupled receptor signaling pathway|JNK cascade|lamellipodium|lamellipodium assembly|positive regulation of apoptotic process|positive regulation of GTPase activity|regulation of small GTPase mediated signal transduction	hsa04810,hsa05212	Regulation of actin cytoskeleton|Pancreatic cancer
ARID5A	906.993865792424	0.365928706495621	-3.13778985852299	0.451185502162972	-1.1482073841844	0.00170226870445758	0.0149515412052664	Down	13.9741749353639	13.3729241991419	12.6465301894116	3.25105144465703	7.66365283151311	10865	AT-rich interaction domain 5A	GO:0000122,GO:0000976,GO:0003677,GO:0003714,GO:0003723,GO:0005515,GO:0005634,GO:0005654,GO:0005730,GO:0006357,GO:0008134,GO:0030331,GO:0042802,GO:0043565,GO:0045087,GO:0045892,GO:0046965,GO:0046966,GO:0050681,GO:0071391	negative regulation of transcription by RNA polymerase II|transcription regulatory region sequence-specific DNA binding|DNA binding|transcription corepressor activity|RNA binding|protein binding|nucleus|nucleoplasm|nucleolus|regulation of transcription by RNA polymerase II|transcription factor binding|estrogen receptor binding|identical protein binding|sequence-specific DNA binding|innate immune …
ARID5B	4738.15878900611	0.3322769027094	-3.40379163741284	0.456598700039444	-1.13100134274769	0.000664574269991729	0.00726411661958874	Down	29.2938170158331	32.20251035782	37.4232244105309	8.6390313467501	18.5401609004064	84159	AT-rich interaction domain 5B	GO:0000122,GO:0000976,GO:0001822,GO:0001889,GO:0003677,GO:0003713,GO:0005515,GO:0005634,GO:0005654,GO:0006357,GO:0006807,GO:0008584,GO:0008585,GO:0009791,GO:0010761,GO:0030325,GO:0035264,GO:0045444,GO:0045892,GO:0045893,GO:0048008,GO:0048468,GO:0048644,GO:0048705,GO:0051091,GO:0060021,GO:0060325,GO:0060612,GO:0060613,GO:1990830	negative regulation of transcription by RNA polymerase II|transcription regulatory region sequence-specific DNA binding|kidney development|liver development|DNA binding|transcription coactivator activity|protein binding|nucleus|nucleoplasm|regulation of transcription by RNA polymerase II|nitrogen compound metabolic process|male gonad development|female gonad development|post-embryonic development…
ARMH1	24.3709106305576	0.588820976484488	-2.87638853524023	0.309137825173623	-1.69367790606894	0.00402254237272795	0.0286356892754816	Down	0.344867192448694	0.568992737330218	0.56084532279191	0.109350571102065	0.163001867192936	339541	armadillo like helical domain containing 1
ARNT2	1923.55118905314	0.163150276300229	-6.94555254825206	0.45591323084276	-1.13316881730508	3.76981866665142e-12	5.28809465514201e-10	Down	19.8469076077287	18.7920700851059	23.4320199888465	8.62549777885982	8.24227283551632	9915	aryl hydrocarbon receptor nuclear translocator 2	GO:0000785,GO:0000978,GO:0000981,GO:0001228,GO:0001666,GO:0001701,GO:0003700,GO:0005515,GO:0005634,GO:0005654,GO:0005667,GO:0005737,GO:0006355,GO:0006357,GO:0006805,GO:0007417,GO:0007420,GO:0008284,GO:0017162,GO:0032355,GO:0034751,GO:0043066,GO:0044877,GO:0045893,GO:0045944,GO:0046982,GO:1990837	chromatin|RNA polymerase II cis-regulatory region sequence-specific DNA binding|DNA-binding transcription factor activity, RNA polymerase II-specific|DNA-binding transcription activator activity, RNA polymerase II-specific|response to hypoxia|in utero embryonic development|DNA-binding transcription factor activity|protein binding|nucleus|nucleoplasm|transcription regulator complex|cytoplasm|regul…	hsa05200,hsa05202,hsa05211	Pathways in cancer|Transcriptional misregulation in cancer|Renal cell carcinoma
ARRDC4	2689.35913690974	0.378912065349565	4.91140419539662	3.63256926586807	1.86099030744425	9.04264671623179e-07	3.00888812129871e-05	Up	18.1098779223504	18.1659671837737	16.6138749755676	33.2660145332421	83.0551428902325	91947	arrestin domain containing 4	GO:0005515,GO:0005737,GO:0005768,GO:0005769,GO:0005886,GO:0015031,GO:0016567,GO:0043231,GO:0051443,GO:0140112,GO:1903561,GO:1990756	protein binding|cytoplasm|endosome|early endosome|plasma membrane|protein transport|protein ubiquitination|intracellular membrane-bounded organelle|positive regulation of ubiquitin-protein transferase activity|extracellular vesicle biogenesis|extracellular vesicle|ubiquitin ligase-substrate adaptor activity
ARVCF	154.300853923423	0.294898876884533	5.28142773116439	2.94340712515501	1.55748710626721	1.28181043877246e-07	5.37834127799307e-06	Up	0.427483458958621	0.500993037891065	0.664496896864452	1.51688502799607	1.26850422645611	421	ARVCF delta catenin family member	GO:0005515,GO:0005622,GO:0005634,GO:0005737,GO:0005886,GO:0005912,GO:0007043,GO:0007155,GO:0007275,GO:0016339,GO:0045296,GO:0098609	protein binding|intracellular anatomical structure|nucleus|cytoplasm|plasma membrane|adherens junction|cell-cell junction assembly|cell adhesion|multicellular organism development|calcium-dependent cell-cell adhesion via plasma membrane cell adhesion molecules|cadherin binding|cell-cell adhesion
ASB5	191.278464394049	0.363611995510483	8.00914805911858	7.52776874151489	2.91222230811502	1.15505783398242e-15	3.06047546085564e-13	Up	0.582526740647486	0.582487706091907	0.609156023802448	5.06896745978826	2.85761159915928	140458	ankyrin repeat and SOCS box containing 5	GO:0005829,GO:0016567,GO:0035556,GO:0043687,GO:0045732	cytosol|protein ubiquitination|intracellular signal transduction|post-translational protein modification|positive regulation of protein catabolic process
ASIC3	23.1943917460431	0.641063330401623	-3.42536385879306	0.218260783138918	-2.19587516315523	0.000613976553907344	0.00682577819215717	Down	0.695970012957913	0.854794221974178	0.845979430129484	0.222458000632225	0.0884276911334769	9311	acid sensing ion channel subunit 3	GO:0005261,GO:0005272,GO:0005886,GO:0005887,GO:0007165,GO:0007600,GO:0009408,GO:0010447,GO:0015280,GO:0034220,GO:0035725,GO:0042930,GO:0042931,GO:0044736,GO:0048471,GO:0050915,GO:0050965,GO:0050966,GO:0050968	cation channel activity|sodium channel activity|plasma membrane|integral component of plasma membrane|signal transduction|sensory perception|response to heat|response to acidic pH|ligand-gated sodium channel activity|ion transmembrane transport|sodium ion transmembrane transport|enterobactin transport|enterobactin transmembrane transporter activity|acid-sensing ion channel activity|perinuclear re…	hsa04750	Inflammatory mediator regulation of TRP channels
ASPA	43.274984127707	0.56339321242847	-4.57252194836346	0.167690419312839	-2.57612782938818	4.81888727891337e-06	0.000126743822034361	Down	0.626788735279335	0.691727165465378	0.540468908252168	0.0450050545080407	0.143117102488453	443	aspartoacylase	GO:0004046,GO:0005515,GO:0005634,GO:0005829,GO:0006533,GO:0008652,GO:0016788,GO:0016811,GO:0019807,GO:0022010,GO:0042802,GO:0046872,GO:0048714	aminoacylase activity|protein binding|nucleus|cytosol|aspartate catabolic process|cellular amino acid biosynthetic process|hydrolase activity, acting on ester bonds|hydrolase activity, acting on carbon-nitrogen (but not peptide) bonds, in linear amides|aspartoacylase activity|central nervous system myelination|identical protein binding|metal ion binding|positive regulation of oligodendrocyte diff…	hsa00250,hsa00340	Alanine, aspartate and glutamate metabolism|Histidine metabolism
ASPN	21.1377142322788	0.647622359317055	5.18162772470503	10.2371198368067	3.35573797217613	2.19957888922115e-07	8.81556715601574e-06	Up	0.1261962604141	0.0889785798312302	0.0834262263507192	0.979517701731157	0.84913853933173	54829	asporin	GO:0005509,GO:0005518,GO:0005615,GO:0030021,GO:0030282,GO:0030512,GO:0031012,GO:0062023,GO:0070171	calcium ion binding|collagen binding|extracellular space|extracellular matrix structural constituent conferring compression resistance|bone mineralization|negative regulation of transforming growth factor beta receptor signaling pathway|extracellular matrix|collagen-containing extracellular matrix|negative regulation of tooth mineralization
ASTN1	164.993470224876	0.421976587813661	-7.2990296145314	0.118255598337398	-3.08001961109082	2.89850524643642e-13	5.5295750754683e-11	Down	1.68237895231813	1.58161781153693	1.01156550851955	0.11113523267937	0.194587284349389	460	astrotactin 1	GO:0001764,GO:0005575,GO:0005768,GO:0007158,GO:0007626,GO:0009897,GO:0016021,GO:0030136,GO:0043204	neuron migration|cellular_component|endosome|neuron cell-cell adhesion|locomotory behavior|external side of plasma membrane|integral component of membrane|clathrin-coated vesicle|perikaryon
ATG4C	161.429537918189	0.358404029778997	-2.91012877349837	0.485316602595549	-1.04300187959762	0.00361279867839685	0.0265031710324038	Down	2.09955482945243	2.76729888614025	1.89365165590049	0.731798272591549	1.24667959351868	84938	autophagy related 4C cysteine peptidase	GO:0004197,GO:0005515,GO:0005575,GO:0005737,GO:0006508,GO:0006914,GO:0008234,GO:0015031	cysteine-type endopeptidase activity|protein binding|cellular_component|cytoplasm|proteolysis|autophagy|cysteine-type peptidase activity|protein transport	hsa04136,hsa04140	Autophagy - other|Autophagy - animal
ATG4D	278.665574474096	0.324946199850418	3.89627366309607	2.40507072666191	1.26607932040033	9.76840092500535e-05	0.00156163441826789	Up	4.19367954433844	3.9514716916489	6.27563992080269	12.1892182835654	8.33402868581143	84971	autophagy related 4D cysteine peptidase	GO:0005654,GO:0005739,GO:0005759,GO:0006508,GO:0006914,GO:0006915,GO:0008234,GO:0015031	nucleoplasm|mitochondrion|mitochondrial matrix|proteolysis|autophagy|apoptotic process|cysteine-type peptidase activity|protein transport	hsa04136,hsa04140	Autophagy - other|Autophagy - animal
ATP13A2	754.010445868963	0.269877981856432	4.19850318365721	2.1932702155009	1.13308356602321	2.686850767401e-05	0.000540179770221567	Up	6.0843272100552	5.98117086459368	9.03716267138887	15.4198466645439	12.0079537844925	23400	ATPase cation transporting 13A2	GO:0000421,GO:0005515,GO:0005524,GO:0005764,GO:0005765,GO:0005770,GO:0005771,GO:0005776,GO:0006874,GO:0006879,GO:0006882,GO:0006914,GO:0007041,GO:0008270,GO:0010628,GO:0010821,GO:0012506,GO:0016021,GO:0016241,GO:0016243,GO:0016887,GO:0019829,GO:0030003,GO:0030133,GO:0030145,GO:0031982,GO:0032585,GO:0033157,GO:0034220,GO:0034599,GO:0043005,GO:0043025,GO:0043202,GO:0046777,GO:0050714,GO:0052548,GO:…	autophagosome membrane|protein binding|ATP binding|lysosome|lysosomal membrane|late endosome|multivesicular body|autophagosome|cellular calcium ion homeostasis|cellular iron ion homeostasis|cellular zinc ion homeostasis|autophagy|lysosomal transport|zinc ion binding|positive regulation of gene expression|regulation of mitochondrion organization|vesicle membrane|integral component of membrane|regu…
ATP13A3	11175.2642041285	0.152757314503299	14.13188225402	4.46527299931093	2.15874838200092	2.41599290131539e-45	6.91360528640411e-42	Up	23.1763548986882	23.9657545078696	23.6364455812132	99.2824017886296	89.4501958159798	79572	ATPase 13A3	GO:0005524,GO:0006812,GO:0006874,GO:0016020,GO:0016021,GO:0016887,GO:0046872	ATP binding|cation transport|cellular calcium ion homeostasis|membrane|integral component of membrane|ATPase activity|metal ion binding
ATP2A3	327.386598451212	0.284705994443557	3.68438320588498	2.06904637906988	1.04896598454262	0.000229257116259191	0.00308290490548544	Up	1.93271709212467	1.72177947333966	2.17100720479135	4.29900257924462	2.85863874561583	489	ATPase sarcoplasmic/endoplasmic reticulum Ca2+ transporting 3	GO:0005388,GO:0005524,GO:0005783,GO:0005789,GO:0006816,GO:0006874,GO:0006919,GO:0008553,GO:0008656,GO:0015085,GO:0016021,GO:0016529,GO:0016887,GO:0030899,GO:0031090,GO:0031095,GO:0031965,GO:0033017,GO:0034220,GO:0044325,GO:0046872,GO:0070059,GO:0070588,GO:0150104,GO:1900121,GO:1902600,GO:1903515,GO:1903779	calcium transmembrane transporter activity, phosphorylative mechanism|ATP binding|endoplasmic reticulum|endoplasmic reticulum membrane|calcium ion transport|cellular calcium ion homeostasis|activation of cysteine-type endopeptidase activity involved in apoptotic process|proton-exporting ATPase activity, phosphorylative mechanism|cysteine-type endopeptidase activator activity involved in apoptotic…	hsa04020,hsa04022,hsa04024,hsa04260,hsa04261,hsa04919,hsa04972,hsa05010,hsa05017,hsa05022,hsa05410,hsa05412,hsa05414	Calcium signaling pathway|cGMP-PKG signaling pathway|cAMP signaling pathway|Cardiac muscle contraction|Adrenergic signaling in cardiomyocytes|Thyroid hormone signaling pathway|Pancreatic secretion|Alzheimer disease|Spinocerebellar ataxia|Pathways of neurodegeneration - multiple diseases|Hypertrophic cardiomyopathy|Arrhythmogenic right ventricular cardiomyopathy|Dilated cardiomyopathy
ATP6V1B2	4550.23454705436	0.268930273448985	4.51782224253918	2.32137431366715	1.21497917107997	6.24789001225265e-06	0.000158220903177541	Up	55.3705239991998	54.1747454120902	61.9234524337524	145.34620615425	90.8653509152641	526	ATPase H+ transporting V1 subunit B2	GO:0001726,GO:0005515,GO:0005524,GO:0005765,GO:0005829,GO:0005886,GO:0005902,GO:0008286,GO:0012505,GO:0015078,GO:0016021,GO:0016241,GO:0016324,GO:0016787,GO:0033180,GO:0033572,GO:0034220,GO:0042470,GO:0043231,GO:0046034,GO:0046961,GO:0070062,GO:0090383,GO:1902600	ruffle|protein binding|ATP binding|lysosomal membrane|cytosol|plasma membrane|microvillus|insulin receptor signaling pathway|endomembrane system|proton transmembrane transporter activity|integral component of membrane|regulation of macroautophagy|apical plasma membrane|hydrolase activity|proton-transporting V-type ATPase, V1 domain|transferrin transport|ion transmembrane transport|melanosome|intr…	hsa00190,hsa04145,hsa04150,hsa04721,hsa04966,hsa05110,hsa05120,hsa05165,hsa05323	Oxidative phosphorylation|Phagosome|mTOR signaling pathway|Synaptic vesicle cycle|Collecting duct acid secretion|Vibrio cholerae infection|Epithelial cell signaling in Helicobacter pylori infection|Human papillomavirus infection|Rheumatoid arthritis
ATP8B3	86.8503838084013	0.38622104779687	-2.81846746699444	0.470233276607129	-1.08855145828398	0.00482535006975446	0.0327364195343987	Down	1.17916220506	1.02221903340995	1.16928646737329	0.316043494777265	0.637658250137302	148229	ATPase phospholipid transporting 8B3	GO:0000287,GO:0002080,GO:0005524,GO:0005789,GO:0005802,GO:0005886,GO:0007030,GO:0007339,GO:0016021,GO:0045332,GO:0140326	magnesium ion binding|acrosomal membrane|ATP binding|endoplasmic reticulum membrane|trans-Golgi network|plasma membrane|Golgi organization|binding of sperm to zona pellucida|integral component of membrane|phospholipid translocation|ATPase-coupled intramembrane lipid transporter activity
ATP8B4	79.0703894678315	0.432266758129457	-3.27479900232527	0.37485726077917	-1.41558674826072	0.00105737176451111	0.0104553387744471	Down	0.559393123178497	0.586816187655233	0.360785746452379	0.130686042111758	0.210479270600864	79895	ATPase phospholipid transporting 8B4 (putative)	GO:0000287,GO:0005524,GO:0005794,GO:0005802,GO:0005886,GO:0007030,GO:0016021,GO:0035579,GO:0043312,GO:0045332,GO:0070821,GO:0140326	magnesium ion binding|ATP binding|Golgi apparatus|trans-Golgi network|plasma membrane|Golgi organization|integral component of membrane|specific granule membrane|neutrophil degranulation|phospholipid translocation|tertiary granule membrane|ATPase-coupled intramembrane lipid transporter activity
ATRNL1	27.3055226000189	0.526173284912847	-3.74099996388167	0.255533750919763	-1.96841423985446	0.000183289547209064	0.00257360828406996	Down	0.0816540104359965	0.0885733656483048	0.0871986128402814	0.020745891809252	0.0185547404137528	26033	attractin like 1	GO:0005604,GO:0007186,GO:0009887,GO:0009888,GO:0016021,GO:0016477,GO:0030246,GO:0034446	basement membrane|G protein-coupled receptor signaling pathway|animal organ morphogenesis|tissue development|integral component of membrane|cell migration|carbohydrate binding|substrate adhesion-dependent cell spreading
AUTS2	106.492726534953	0.316318715878228	-3.40564600455127	0.473924920326242	-1.07726957089547	0.000660077075340389	0.00723707493790827	Down	0.318232224193494	0.33135109344293	0.40607841455342	0.117331568670034	0.182186070043864	26053	activator of transcription and developmental regulator AUTS2	GO:0001764,GO:0003682,GO:0005515,GO:0005575,GO:0005634,GO:0005737,GO:0010592,GO:0015629,GO:0030426,GO:0031532,GO:0035022,GO:0045944,GO:0048675,GO:0051571,GO:0097484,GO:2000620	neuron migration|chromatin binding|protein binding|cellular_component|nucleus|cytoplasm|positive regulation of lamellipodium assembly|actin cytoskeleton|growth cone|actin cytoskeleton reorganization|positive regulation of Rac protein signal transduction|positive regulation of transcription by RNA polymerase II|axon extension|positive regulation of histone H3-K4 methylation|dendrite extension|posi…
AVIL	45.5970052075615	0.450363328631775	-3.91272194022603	0.29480921452875	-1.76214647701077	9.126159757997e-05	0.00148721063573373	Down	0.788813952007156	0.925514445136587	0.75776348181193	0.158765873665922	0.279139891904265	10677	advillin	GO:0003779,GO:0005515,GO:0005546,GO:0005737,GO:0005884,GO:0005925,GO:0007015,GO:0007399,GO:0008154,GO:0010592,GO:0010976,GO:0015629,GO:0030027,GO:0030424,GO:0042995,GO:0043005,GO:0051014,GO:0051015,GO:0051016,GO:0060271,GO:0071933,GO:1900480	actin binding|protein binding|phosphatidylinositol-4,5-bisphosphate binding|cytoplasm|actin filament|focal adhesion|actin filament organization|nervous system development|actin polymerization or depolymerization|positive regulation of lamellipodium assembly|positive regulation of neuron projection development|actin cytoskeleton|lamellipodium|axon|cell projection|neuron projection|actin filament s…
AXIN2	133.425953107727	0.512402372550933	-2.99599074079429	0.345042800610892	-1.53515276372362	0.00273554739941454	0.0216843280835586	Down	1.85469550448689	2.19654494325841	1.44642430466845	0.277580263860657	0.875102003998867	8313	axin 2	GO:0001756,GO:0001934,GO:0001957,GO:0003139,GO:0003413,GO:0005515,GO:0005634,GO:0005737,GO:0005813,GO:0005829,GO:0008013,GO:0008283,GO:0008285,GO:0010718,GO:0010942,GO:0016055,GO:0019899,GO:0030282,GO:0030877,GO:0031625,GO:0032423,GO:0034613,GO:0042476,GO:0043570,GO:0045668,GO:0048255,GO:0061181,GO:0070411,GO:0070602,GO:0090090,GO:0090263,GO:1904837	somitogenesis|positive regulation of protein phosphorylation|intramembranous ossification|secondary heart field specification|chondrocyte differentiation involved in endochondral bone morphogenesis|protein binding|nucleus|cytoplasm|centrosome|cytosol|beta-catenin binding|cell population proliferation|negative regulation of cell population proliferation|positive regulation of epithelial to mesench…	hsa04310,hsa04390,hsa04550,hsa04934,hsa05010,hsa05022,hsa05165,hsa05200,hsa05210,hsa05213,hsa05217,hsa05224,hsa05225,hsa05226	Wnt signaling pathway|Hippo signaling pathway|Signaling pathways regulating pluripotency of stem cells|Cushing syndrome|Alzheimer disease|Pathways of neurodegeneration - multiple diseases|Human papillomavirus infection|Pathways in cancer|Colorectal cancer|Endometrial cancer|Basal cell carcinoma|Breast cancer|Hepatocellular carcinoma|Gastric cancer
AXL	11720.8895711474	0.178536402023324	7.01823747462018	2.38338310218389	1.25301086726395	2.24684434904196e-12	3.41998393043536e-10	Up	88.6626882056043	84.8564988229155	80.343349199639	160.290777607546	203.079144638733	558	AXL receptor tyrosine kinase	GO:0001618,GO:0001764,GO:0001779,GO:0001786,GO:0001961,GO:0001974,GO:0004713,GO:0004714,GO:0005515,GO:0005524,GO:0005615,GO:0005886,GO:0005887,GO:0006909,GO:0006954,GO:0007165,GO:0007169,GO:0007275,GO:0007283,GO:0007399,GO:0009986,GO:0015629,GO:0016477,GO:0018108,GO:0021885,GO:0030168,GO:0031100,GO:0031668,GO:0032036,GO:0032689,GO:0032720,GO:0032825,GO:0032940,GO:0033674,GO:0034101,GO:0034446,GO:…	virus receptor activity|neuron migration|natural killer cell differentiation|phosphatidylserine binding|positive regulation of cytokine-mediated signaling pathway|blood vessel remodeling|protein tyrosine kinase activity|transmembrane receptor protein tyrosine kinase activity|protein binding|ATP binding|extracellular space|plasma membrane|integral component of plasma membrane|phagocytosis|inflamma…	hsa01521	EGFR tyrosine kinase inhibitor resistance
B4GALT3	596.376085380624	0.395040643677076	2.89315905576729	2.20826822108242	1.14291541565047	0.00381388106164725	0.0275322957770176	Up	10.0875327903828	8.97148324225081	10.0939843241733	26.5789206421745	11.5133556282283	8703	beta-1,4-galactosyltransferase 3	GO:0000139,GO:0003831,GO:0003945,GO:0005794,GO:0005829,GO:0005975,GO:0006486,GO:0006682,GO:0008378,GO:0016021,GO:0018146,GO:0032580,GO:0046872,GO:0070062	Golgi membrane|beta-N-acetylglucosaminylglycopeptide beta-1,4-galactosyltransferase activity|N-acetyllactosamine synthase activity|Golgi apparatus|cytosol|carbohydrate metabolic process|protein glycosylation|galactosylceramide biosynthetic process|galactosyltransferase activity|integral component of membrane|keratan sulfate biosynthetic process|Golgi cisterna membrane|metal ion binding|extracellu…	hsa00510,hsa00513,hsa00514,hsa00515,hsa00533,hsa00601	N-Glycan biosynthesis|Various types of N-glycan biosynthesis|Other types of O-glycan biosynthesis|Mannose type O-glycan biosynthesis|Glycosaminoglycan biosynthesis - keratan sulfate|Glycosphingolipid biosynthesis - lacto and neolacto series
BAALC	106.648732680822	0.431684652960243	-4.9709009002597	0.225959852628743	-2.14586163002837	6.66425082230289e-07	2.33134720698068e-05	Down	3.12913748158896	3.55389035101071	1.93933142534997	0.493275112147952	0.682772537134818	79870	BAALC binder of MAP3K1 and KLF4	GO:0005654,GO:0005737,GO:0005829,GO:0014069,GO:0043005,GO:0045121	nucleoplasm|cytoplasm|cytosol|postsynaptic density|neuron projection|membrane raft
BATF3	66.1090019315359	0.426200282241995	-4.96604980757628	0.230600599764376	-2.11653182961682	6.83304124230639e-07	2.37298917706116e-05	Down	4.48348102286728	4.61131666100806	3.2630685524351	0.97818111821942	0.729055857302372	55509	basic leucine zipper ATF-like transcription factor 3	GO:0000122,GO:0000785,GO:0000978,GO:0000981,GO:0001227,GO:0003700,GO:0005515,GO:0005634,GO:0005654,GO:0005730,GO:0005829,GO:0006357,GO:0009615,GO:0043011,GO:0097028,GO:1990837	negative regulation of transcription by RNA polymerase II|chromatin|RNA polymerase II cis-regulatory region sequence-specific DNA binding|DNA-binding transcription factor activity, RNA polymerase II-specific|DNA-binding transcription repressor activity, RNA polymerase II-specific|DNA-binding transcription factor activity|protein binding|nucleus|nucleoplasm|nucleolus|cytosol|regulation of transcri…	hsa05235	PD-L1 expression and PD-1 checkpoint pathway in cancer	TF_bZIP
BBC3	574.993456138557	0.195699240422967	5.66176551237176	2.15547108634527	1.1080032102241	1.49823463760837e-08	8.34114443381347e-07	Up	8.57100639613836	8.99550598266424	9.64835192480987	19.0654745727026	15.8891832738589	27113	BCL2 binding component 3	GO:0001836,GO:0005515,GO:0005739,GO:0005764,GO:0006915,GO:0006919,GO:0051117,GO:0070059,GO:0090200,GO:0097194,GO:1900740,GO:2001244	release of cytochrome c from mitochondria|protein binding|mitochondrion|lysosome|apoptotic process|activation of cysteine-type endopeptidase activity involved in apoptotic process|ATPase binding|intrinsic apoptotic signaling pathway in response to endoplasmic reticulum stress|positive regulation of release of cytochrome c from mitochondria|execution phase of apoptosis|positive regulation of prote…	hsa01524,hsa04115,hsa04210,hsa04215,hsa04390,hsa05016,hsa05162,hsa05200,hsa05210	Platinum drug resistance|p53 signaling pathway|Apoptosis|Apoptosis - multiple species|Hippo signaling pathway|Huntington disease|Measles|Pathways in cancer|Colorectal cancer
BBOF1	114.653586941189	0.35426748245065	-3.14233329838349	0.462259057560092	-1.11322650663917	0.00167607124097594	0.0147576783482362	Down	1.48974894022697	2.03760564119771	1.64388159253821	0.532748060505014	0.904429578330906	80127	basal body orientation factor 1	GO:0005737,GO:0036064,GO:0044458	cytoplasm|ciliary basal body|motile cilium assembly
BCAR3	1102.476402688	0.174108975085612	7.20459831284173	2.38565467667377	1.2543852281524	5.82152074622311e-13	1.01578437606049e-10	Up	7.89292500247718	7.94193438201361	8.78343139384424	15.4028436271469	19.7756337192556	8412	BCAR3 adaptor protein, NSP family member	GO:0001784,GO:0002089,GO:0005085,GO:0005515,GO:0005737,GO:0005925,GO:0007165,GO:0007264,GO:0008286,GO:0016020,GO:0019900,GO:0033138,GO:0042493,GO:0043410,GO:0043547,GO:0045740,GO:0045742,GO:0086100	phosphotyrosine residue binding|lens morphogenesis in camera-type eye|guanyl-nucleotide exchange factor activity|protein binding|cytoplasm|focal adhesion|signal transduction|small GTPase mediated signal transduction|insulin receptor signaling pathway|membrane|kinase binding|positive regulation of peptidyl-serine phosphorylation|response to drug|positive regulation of MAPK cascade|positive regulat…
BCAS1	20.1949250650607	0.710853552436083	-2.94962727747145	0.233783816894217	-2.09675302855295	0.00318157495922794	0.0242396030440007	Down	0.65089864115101	0.416244492771096	0.315218412063797	0.104993435146876	0.0894325512599937	8537	brain enriched myelin associated protein 1	GO:0005737,GO:0014069,GO:0042552,GO:0070062	cytoplasm|postsynaptic density|myelination|extracellular exosome
BCAT1	1351.23556711155	0.309347647867257	-3.5078745250745	0.471342365862658	-1.08515273334527	0.000451702042642724	0.00532443509396243	Down	6.85661688367986	8.03426306287467	7.37801927018041	2.13841669621822	4.18941755000328	586	branched chain amino acid transaminase 1	GO:0000082,GO:0004084,GO:0005739,GO:0005829,GO:0009082,GO:0009083,GO:0009098,GO:0009099,GO:0042802,GO:0052654,GO:0052655,GO:0052656	G1/S transition of mitotic cell cycle|branched-chain-amino-acid transaminase activity|mitochondrion|cytosol|branched-chain amino acid biosynthetic process|branched-chain amino acid catabolic process|leucine biosynthetic process|valine biosynthetic process|identical protein binding|L-leucine transaminase activity|L-valine transaminase activity|L-isoleucine transaminase activity	hsa00270,hsa00280,hsa00290,hsa00770	Cysteine and methionine metabolism|Valine, leucine and isoleucine degradation|Valine, leucine and isoleucine biosynthesis|Pantothenate and CoA biosynthesis
BCL2L1	3482.81243154413	0.191513182957326	8.22717872982557	2.98062150366562	1.57561318530771	1.91674353614853e-16	5.59689112555371e-14	Up	34.804908563766	35.369440073751	38.6718635138073	107.669929920848	85.4971534764153	598	BCL2 like 1	GO:0001836,GO:0005515,GO:0005737,GO:0005739,GO:0005741,GO:0005743,GO:0005759,GO:0005813,GO:0005829,GO:0006897,GO:0007093,GO:0008630,GO:0008637,GO:0016021,GO:0019050,GO:0019221,GO:0019901,GO:0030672,GO:0031965,GO:0032465,GO:0034097,GO:0042802,GO:0042803,GO:0043066,GO:0046902,GO:0046982,GO:0051434,GO:0051607,GO:0051881,GO:0090201,GO:0097136,GO:0097192,GO:1900118,GO:1902042,GO:1902230,GO:1902236,GO:…	release of cytochrome c from mitochondria|protein binding|cytoplasm|mitochondrion|mitochondrial outer membrane|mitochondrial inner membrane|mitochondrial matrix|centrosome|cytosol|endocytosis|mitotic cell cycle checkpoint|intrinsic apoptotic signaling pathway in response to DNA damage|apoptotic mitochondrial changes|integral component of membrane|suppression by virus of host apoptotic process|cyt…	hsa01521,hsa01524,hsa04014,hsa04064,hsa04115,hsa04137,hsa04140,hsa04151,hsa04210,hsa04215,hsa04621,hsa04630,hsa05012,hsa05014,hsa05022,hsa05131,hsa05145,hsa05162,hsa05166,hsa05168,hsa05170,hsa05200,hsa05202,hsa05212,hsa05220,hsa05222,hsa05225	EGFR tyrosine kinase inhibitor resistance|Platinum drug resistance|Ras signaling pathway|NF-kappa B signaling pathway|p53 signaling pathway|Mitophagy - animal|Autophagy - animal|PI3K-Akt signaling pathway|Apoptosis|Apoptosis - multiple species|NOD-like receptor signaling pathway|JAK-STAT signaling pathway|Parkinson disease|Amyotrophic lateral sclerosis|Pathways of neurodegeneration - multiple dis…
BCL2L2	1841.59050085383	0.142495335484996	7.36879012065536	2.07055599738112	1.05001822036131	1.72183482088235e-13	3.46986093199783e-11	Up	20.4944850464622	19.8678242011842	19.6653786620908	36.4542039199386	37.9385767225392	599	BCL2 like 2	GO:0005515,GO:0005741,GO:0007283,GO:0008630,GO:0042802,GO:0042803,GO:0043066,GO:0046982,GO:0097136,GO:0097192,GO:0097718,GO:2001243	protein binding|mitochondrial outer membrane|spermatogenesis|intrinsic apoptotic signaling pathway in response to DNA damage|identical protein binding|protein homodimerization activity|negative regulation of apoptotic process|protein heterodimerization activity|Bcl-2 family protein complex|extrinsic apoptotic signaling pathway in absence of ligand|disordered domain specific binding|negative regul…	hsa05206	MicroRNAs in cancer
BCL7A	233.682886691898	0.38221482625082	3.99102539949907	2.87872320914839	1.52542907963215	6.57882333594033e-05	0.00114235199381838	Up	1.74472037447848	2.12573221885895	2.02076610334473	6.70774824098711	3.33980840809621	605	BAF chromatin remodeling complex subunit BCL7A	GO:0003674,GO:0005515,GO:0005575,GO:0045892	molecular_function|protein binding|cellular_component|negative regulation of transcription, DNA-templated
BDH1	65.2630970055486	0.40628301034489	-3.00471768964129	0.429054925630013	-1.22076574818401	0.00265827456851731	0.0212365117400031	Down	0.400281295644798	0.418306243148058	0.458358318917832	0.108600804528053	0.220537947906226	622	3-hydroxybutyrate dehydrogenase 1	GO:0003858,GO:0005739,GO:0005759,GO:0046951,GO:0046952,GO:0055114,GO:0099617	3-hydroxybutyrate dehydrogenase activity|mitochondrion|mitochondrial matrix|ketone body biosynthetic process|ketone body catabolic process|oxidation-reduction process|matrix side of mitochondrial inner membrane	hsa00072,hsa00650	Synthesis and degradation of ketone bodies|Butanoate metabolism
BGN	2029.89510026558	0.258916854955112	6.86413003236687	3.42769551648089	1.77723895998336	6.68976745589183e-12	8.86270303323151e-10	Up	26.4066615075959	25.0746107727038	20.2641557977564	83.7785164269448	63.2637263204262	633	biglycan	GO:0001974,GO:0005201,GO:0005515,GO:0005539,GO:0005576,GO:0005615,GO:0005796,GO:0008150,GO:0009986,GO:0019800,GO:0030021,GO:0030133,GO:0030198,GO:0030206,GO:0030207,GO:0030208,GO:0031012,GO:0042383,GO:0043202,GO:0050840,GO:0060348,GO:0061975,GO:0062023,GO:0070062	blood vessel remodeling|extracellular matrix structural constituent|protein binding|glycosaminoglycan binding|extracellular region|extracellular space|Golgi lumen|biological_process|cell surface|peptide cross-linking via chondroitin 4-sulfate glycosaminoglycan|extracellular matrix structural constituent conferring compression resistance|transport vesicle|extracellular matrix organization|chondroi…
BHLHE22	168.542653275884	0.34325321570607	-8.94542890787917	0.119034589368712	-3.07054723849956	3.7050809082234e-19	1.71007411725356e-16	Down	4.60121956131358	4.05809678333868	4.43638070205667	0.599484428795368	0.329225806232009	27319	basic helix-loop-helix family member e22	GO:0000785,GO:0000978,GO:0000981,GO:0005634,GO:0006357,GO:0030182,GO:0046983,GO:1990837	chromatin|RNA polymerase II cis-regulatory region sequence-specific DNA binding|DNA-binding transcription factor activity, RNA polymerase II-specific|nucleus|regulation of transcription by RNA polymerase II|neuron differentiation|protein dimerization activity|sequence-specific double-stranded DNA binding
BHMT2	292.941342596474	0.230109919254898	-4.97165649181103	0.452494614299946	-1.14402747389373	6.63832486703554e-07	2.33134720698068e-05	Down	8.32250520322187	7.70444089962021	7.6194938482728	2.72908022504379	3.69466724252581	23743	betaine--homocysteine S-methyltransferase 2	GO:0000096,GO:0005829,GO:0006577,GO:0008270,GO:0032259,GO:0033477,GO:0046500,GO:0047150,GO:0061627,GO:0070062,GO:0071267	sulfur amino acid metabolic process|cytosol|amino-acid betaine metabolic process|zinc ion binding|methylation|S-methylmethionine metabolic process|S-adenosylmethionine metabolic process|betaine-homocysteine S-methyltransferase activity|S-methylmethionine-homocysteine S-methyltransferase activity|extracellular exosome|L-methionine salvage	hsa00270	Cysteine and methionine metabolism
BIRC3	126.46024648572	0.399616135519507	2.81794316926544	2.18267232241975	1.12609555941545	0.00483323637567348	0.0327743820204437	Up	1.33748656306091	0.893402813752597	0.94236027021163	2.59243953031261	1.53651101392396	330	baculoviral IAP repeat containing 3	GO:0002756,GO:0004842,GO:0005515,GO:0005634,GO:0005654,GO:0005737,GO:0005829,GO:0006915,GO:0007166,GO:0007249,GO:0010803,GO:0016567,GO:0016579,GO:0016740,GO:0031398,GO:0033209,GO:0034121,GO:0035666,GO:0038061,GO:0039535,GO:0042981,GO:0043027,GO:0043066,GO:0043123,GO:0045088,GO:0046872,GO:0050727,GO:0051726,GO:0060544,GO:0060546,GO:0061630,GO:0070424,GO:2000116	MyD88-independent toll-like receptor signaling pathway|ubiquitin-protein transferase activity|protein binding|nucleus|nucleoplasm|cytoplasm|cytosol|apoptotic process|cell surface receptor signaling pathway|I-kappaB kinase/NF-kappaB signaling|regulation of tumor necrosis factor-mediated signaling pathway|protein ubiquitination|protein deubiquitination|transferase activity|positive regulation of pr…	hsa01524,hsa04064,hsa04120,hsa04210,hsa04215,hsa04217,hsa04390,hsa04510,hsa04621,hsa04668,hsa05132,hsa05145,hsa05168,hsa05200,hsa05202,hsa05222	Platinum drug resistance|NF-kappa B signaling pathway|Ubiquitin mediated proteolysis|Apoptosis|Apoptosis - multiple species|Necroptosis|Hippo signaling pathway|Focal adhesion|NOD-like receptor signaling pathway|TNF signaling pathway|Salmonella infection|Toxoplasmosis|Herpes simplex virus 1 infection|Pathways in cancer|Transcriptional misregulation in cancer|Small cell lung cancer
BRINP2	68.4583750049121	0.647430040386604	-7.62310431618056	0.0326804863656698	-4.93542673529607	2.47646587724758e-14	5.28854832412812e-12	Down	0.785370344066475	0.707569025785581	1.08886756865999	0.0216167894791281	0.0286424520272768	57795	BMP/retinoic acid inducible neural specific 2	GO:0005576,GO:0005783,GO:0007050,GO:0030425,GO:0043025,GO:0045666,GO:0045930,GO:0071300	extracellular region|endoplasmic reticulum|cell cycle arrest|dendrite|neuronal cell body|positive regulation of neuron differentiation|negative regulation of mitotic cell cycle|cellular response to retinoic acid
BRWD3	584.328359961128	0.16243492942087	7.67922891075923	2.37409062303009	1.24737500612588	1.60049019639729e-14	3.46966874697764e-12	Up	1.61440393227364	1.58394835500867	1.60088295128636	3.20333659493773	3.61941241784052	254065	bromodomain and WD repeat domain containing 3	GO:0005634,GO:0006357,GO:0007010,GO:0008360	nucleus|regulation of transcription by RNA polymerase II|cytoskeleton organization|regulation of cell shape
BST2	158.695474399459	0.289563940031747	-3.84798652664569	0.461935030179869	-1.11423813984461	0.000119092601359388	0.00183223326908616	Down	10.8468690498786	11.6914387200321	10.6016314914518	5.34823702299189	3.78171931042259	684	bone marrow stromal cell antigen 2	GO:0002737,GO:0003723,GO:0005515,GO:0005737,GO:0005771,GO:0005794,GO:0005829,GO:0005886,GO:0008191,GO:0009615,GO:0009986,GO:0010951,GO:0016020,GO:0016021,GO:0016324,GO:0030308,GO:0030336,GO:0031225,GO:0032956,GO:0034341,GO:0035455,GO:0035456,GO:0035577,GO:0042113,GO:0042802,GO:0042803,GO:0043123,GO:0043312,GO:0045071,GO:0045087,GO:0045121,GO:0051607,GO:0060337,GO:0070062,GO:0070665,GO:1901253	negative regulation of plasmacytoid dendritic cell cytokine production|RNA binding|protein binding|cytoplasm|multivesicular body|Golgi apparatus|cytosol|plasma membrane|metalloendopeptidase inhibitor activity|response to virus|cell surface|negative regulation of endopeptidase activity|membrane|integral component of membrane|apical plasma membrane|negative regulation of cell growth|negative regula…	hsa05168,hsa05170	Herpes simplex virus 1 infection|Human immunodeficiency virus 1 infection
BTBD3	673.185262334872	0.181413624939247	5.95260288897272	2.11386503606146	1.07988326791238	2.63911115350779e-09	1.78959253006585e-07	Up	4.96164944376608	5.25823426153007	4.63951890278866	8.81143115828464	10.0201336813774	22903	BTB domain containing 3	GO:0005515,GO:0005634,GO:0005829,GO:0021987,GO:0022008,GO:0042802,GO:0048813	protein binding|nucleus|cytosol|cerebral cortex development|neurogenesis|identical protein binding|dendrite morphogenesis
C10orf105	36.222237034908	0.954434415188754	-3.21973550554705	0.118830215266481	-3.07302637429927	0.00128308920535919	0.0120546040908999	Down	0.567950801156278	0.521175580337829	0.380984237860479	0	0.106916471249086	414152	chromosome 10 open reading frame 105	GO:0016021	integral component of membrane
C12orf76	94.2380200799225	0.411960613243567	3.4631157047105	2.68824992237712	1.42666726944596	0.000533958730669452	0.00608944935613806	Up	1.63901096154726	1.54772600128971	2.03160486423089	5.42318766859579	2.88199545468825	400073	chromosome 12 open reading frame 76
C14orf93	68.7255445416956	0.342835686488339	-3.58771038163969	0.426318878588966	-1.22999515161078	0.000333594539056651	0.00419058003935256	Down	0.651869180930168	0.790323131798586	0.804070522830918	0.244189781443796	0.328772396552424	60686	chromosome 14 open reading frame 93	GO:0003723,GO:0005515,GO:0005576,GO:0010628,GO:0030154,GO:0048856	RNA binding|protein binding|extracellular region|positive regulation of gene expression|cell differentiation|anatomical structure development
C15orf48	105.422507765585	0.317301324138853	4.87091455395337	2.91914856817208	1.54554763773661	1.11082873882392e-06	3.60402213040648e-05	Up	5.52327392459556	5.16425370692275	4.36573684504823	14.5943417068084	11.6656426185917	84419	chromosome 15 open reading frame 48	GO:0004129,GO:0005515,GO:0005634,GO:0005751,GO:0022900,GO:1902600	cytochrome-c oxidase activity|protein binding|nucleus|mitochondrial respiratory chain complex IV|electron transport chain|proton transmembrane transport
C16orf86	49.6687171856766	0.465312894082735	-4.21293692564026	0.256968981135172	-1.96033387345769	2.52071471625286e-05	0.000513766184617464	Down	1.2389441204	1.02313739418808	1.54833189120691	0.201803781821484	0.384375904729329	388284	chromosome 16 open reading frame 86
C18orf54	121.73135443962	0.558907622468264	-2.7372230216036	0.346312217175739	-1.52985481116987	0.00619602719038847	0.0397011898970346	Down	1.54094738500394	1.43450983234012	1.19378251440373	0.174955845762171	0.703357379815195	162681	chromosome 18 open reading frame 54	GO:0005515,GO:0005576,GO:0008285	protein binding|extracellular region|negative regulation of cell population proliferation
C19orf54	174.968534362153	0.253162258564079	-4.16808120502496	0.481230220102831	-1.05520085174261	3.07174509175878e-05	0.000606214189970823	Down	3.03335188233209	2.51413260838672	3.10616558084056	1.09185737364643	1.40201935697864	284325	chromosome 19 open reading frame 54
C1R	13205.7259856578	0.192799731918873	-6.80471482966043	0.402776887563898	-1.31194719494291	1.01249594501424e-11	1.23900026522117e-09	Down	391.512652005062	377.997223801759	319.539474315179	131.424622670634	131.623737025669	715	complement C1r	GO:0004252,GO:0005509,GO:0005515,GO:0005576,GO:0005615,GO:0006955,GO:0006956,GO:0006958,GO:0008236,GO:0030449,GO:0031638,GO:0042802,GO:0045087,GO:0070062,GO:0072562	serine-type endopeptidase activity|calcium ion binding|protein binding|extracellular region|extracellular space|immune response|complement activation|complement activation, classical pathway|serine-type peptidase activity|regulation of complement activation|zymogen activation|identical protein binding|innate immune response|extracellular exosome|blood microparticle	hsa04145,hsa04610,hsa05133,hsa05150,hsa05171,hsa05322	Phagosome|Complement and coagulation cascades|Pertussis|Staphylococcus aureus infection|Coronavirus disease - COVID-19|Systemic lupus erythematosus
C2	86.0623624427643	0.369719387885477	-3.04609539029242	0.458120642785514	-1.12620052313968	0.00231834271407455	0.0190308936046923	Down	1.76944120812232	1.57197511438893	1.57214109384625	0.476896611927547	0.878144800328374	717	complement C2	GO:0004252,GO:0005515,GO:0005576,GO:0005615,GO:0006508,GO:0006956,GO:0006958,GO:0007584,GO:0030449,GO:0045087,GO:0046872,GO:0070062,GO:2000427	serine-type endopeptidase activity|protein binding|extracellular region|extracellular space|proteolysis|complement activation|complement activation, classical pathway|response to nutrient|regulation of complement activation|innate immune response|metal ion binding|extracellular exosome|positive regulation of apoptotic cell clearance	hsa04610,hsa05133,hsa05150,hsa05171,hsa05322	Complement and coagulation cascades|Pertussis|Staphylococcus aureus infection|Coronavirus disease - COVID-19|Systemic lupus erythematosus
C2CD4A	13.2757781396453	1.68924940251282	-3.19067713481297	0.0238502889725945	-5.38984944359411	0.00141939801448805	0.0129934400456143	Down	0.24128090041438	0.159489907244658	0.657965332350955	0	0.014849178322414	145741	C2 calcium dependent domain containing 4A	GO:0002528,GO:0002675,GO:0005634,GO:0030155	regulation of vascular permeability involved in acute inflammatory response|positive regulation of acute inflammatory response|nucleus|regulation of cell adhesion
C3orf52	45.1750112372401	0.435426293072996	3.3818049146347	2.77507502920259	1.47252677787543	0.000720112650357775	0.00775272520791501	Up	0.650255801686722	0.466670177858699	0.829041131773128	1.79489894725577	1.41780777732875	79669	chromosome 3 open reading frame 52	GO:0005515,GO:0005789,GO:0016021	protein binding|endoplasmic reticulum membrane|integral component of membrane
C6orf132	241.921225863935	0.387964814697817	3.00922289680216	2.24617853536933	1.16747260354228	0.00261916882184692	0.0209592100128556	Up	1.31809375207774	1.40264941369818	1.43614622855745	1.68498783106908	3.94982329289165	647024	chromosome 6 open reading frame 132
CABLES1	541.904867924791	0.237591918362803	-7.24830421002292	0.303099105137585	-1.72213850213653	4.22021912291958e-13	7.64340445705486e-11	Down	7.19289715785431	7.63723403880334	7.53410034082209	2.35087874216507	1.68725739695005	91768	Cdk5 and Abl enzyme substrate 1	GO:0005515,GO:0005634,GO:0005829,GO:0007049,GO:0051301,GO:0051726	protein binding|nucleus|cytosol|cell cycle|cell division|regulation of cell cycle
CACNA1H	122.71290821466	0.350972625093376	-6.64643458001021	0.198509974880536	-2.33271659205757	3.00277820003883e-11	3.3565430067309e-09	Down	1.06524681042924	1.01591876201759	1.45321030646361	0.158634148987048	0.260718624012185	8912	calcium voltage-gated channel subunit alpha1 H	GO:0001518,GO:0005244,GO:0005248,GO:0005515,GO:0005887,GO:0005891,GO:0006936,GO:0007517,GO:0007520,GO:0008016,GO:0008332,GO:0016021,GO:0019228,GO:0032342,GO:0032870,GO:0034651,GO:0034765,GO:0035725,GO:0035865,GO:0042391,GO:0043005,GO:0045956,GO:0046872,GO:0070509,GO:0070588,GO:0086010,GO:0097110,GO:0098662,GO:2000344	voltage-gated sodium channel complex|voltage-gated ion channel activity|voltage-gated sodium channel activity|protein binding|integral component of plasma membrane|voltage-gated calcium channel complex|muscle contraction|muscle organ development|myoblast fusion|regulation of heart contraction|low voltage-gated calcium channel activity|integral component of membrane|neuronal action potential|aldos…	hsa04010,hsa04020,hsa04713,hsa04925,hsa04927,hsa04929,hsa04934	MAPK signaling pathway|Calcium signaling pathway|Circadian entrainment|Aldosterone synthesis and secretion|Cortisol synthesis and secretion|GnRH secretion|Cushing syndrome
CADM1	314.910066858243	0.406905138395894	4.58060433359839	3.63983093364788	1.86387144029968	4.63634251370921e-06	0.000122618833061278	Up	1.06260333607842	0.753337976127864	1.01317673466224	4.15377938937303	1.94319304679727	23705	cell adhesion molecule 1	GO:0001819,GO:0001913,GO:0005102,GO:0005515,GO:0005886,GO:0005911,GO:0006915,GO:0007156,GO:0007157,GO:0007275,GO:0007283,GO:0008037,GO:0016021,GO:0016032,GO:0016323,GO:0030154,GO:0030165,GO:0034332,GO:0042271,GO:0042803,GO:0045202,GO:0045954,GO:0050798,GO:0051606	positive regulation of cytokine production|T cell mediated cytotoxicity|signaling receptor binding|protein binding|plasma membrane|cell-cell junction|apoptotic process|homophilic cell adhesion via plasma membrane adhesion molecules|heterophilic cell-cell adhesion via plasma membrane cell adhesion molecules|multicellular organism development|spermatogenesis|cell recognition|integral component of m…	hsa04514	Cell adhesion molecules
CADPS2	234.108885150242	0.305591401623216	-6.82143975778095	0.235765849176878	-2.08457333666861	9.01325655766706e-12	1.13124276164123e-09	Down	2.72334108989048	3.65763617047034	3.69103925898237	0.541565992759881	0.881510037269737	93664	calcium dependent secretion activator 2	GO:0005654,GO:0006887,GO:0008289,GO:0015031,GO:0016079,GO:0030659,GO:0043231,GO:0045921,GO:0046872,GO:0098793,GO:0098978,GO:1990504	nucleoplasm|exocytosis|lipid binding|protein transport|synaptic vesicle exocytosis|cytoplasmic vesicle membrane|intracellular membrane-bounded organelle|positive regulation of exocytosis|metal ion binding|presynapse|glutamatergic synapse|dense core granule exocytosis
CALML6	10.503402796993	0.986212707497327	-2.97876806539732	0.130516225986436	-2.93769891878207	0.00289409753657329	0.0226030281404425	Down	0.416531977580616	0.39158501947998	0.367149717748377	0.0687885719549625	0.0227863783165775	163688	calmodulin like 6	GO:0005509,GO:0005515,GO:0005634,GO:0005737,GO:0030234,GO:0050790	calcium ion binding|protein binding|nucleus|cytoplasm|enzyme regulator activity|regulation of catalytic activity	hsa04014,hsa04015,hsa04020,hsa04022,hsa04024,hsa04070,hsa04114,hsa04218,hsa04261,hsa04270,hsa04371,hsa04625,hsa04713,hsa04720,hsa04722,hsa04728,hsa04740,hsa04744,hsa04750,hsa04910,hsa04912,hsa04915,hsa04916,hsa04921,hsa04922,hsa04924,hsa04925,hsa04970,hsa04971,hsa05010,hsa05012,hsa05022,hsa05031,hsa05034,hsa05133,hsa05152,hsa05163,hsa05167,hsa05170,hsa05200,hsa05214,hsa05418	Ras signaling pathway|Rap1 signaling pathway|Calcium signaling pathway|cGMP-PKG signaling pathway|cAMP signaling pathway|Phosphatidylinositol signaling system|Oocyte meiosis|Cellular senescence|Adrenergic signaling in cardiomyocytes|Vascular smooth muscle contraction|Apelin signaling pathway|C-type lectin receptor signaling pathway|Circadian entrainment|Long-term potentiation|Neurotrophin signali…
CALR	23939.7737245674	0.151853913162253	-8.91732065255897	0.3911706314679	-1.35413003601366	4.77705012244031e-19	2.07121312581442e-16	Down	912.486589865879	947.203427804553	871.512227171837	324.458071589337	314.790160554308	811	calreticulin	GO:0000122,GO:0001669,GO:0001849,GO:0002474,GO:0002479,GO:0002502,GO:0003677,GO:0003723,GO:0003729,GO:0005178,GO:0005506,GO:0005509,GO:0005515,GO:0005576,GO:0005615,GO:0005634,GO:0005635,GO:0005737,GO:0005783,GO:0005788,GO:0005789,GO:0005790,GO:0005794,GO:0005829,GO:0005844,GO:0005925,GO:0006355,GO:0006457,GO:0006611,GO:0006874,GO:0006898,GO:0007283,GO:0008270,GO:0008284,GO:0009897,GO:0009986,GO:…	negative regulation of transcription by RNA polymerase II|acrosomal vesicle|complement component C1q complex binding|antigen processing and presentation of peptide antigen via MHC class I|antigen processing and presentation of exogenous peptide antigen via MHC class I, TAP-dependent|peptide antigen assembly with MHC class I protein complex|DNA binding|RNA binding|mRNA binding|integrin binding|iro…	hsa04141,hsa04145,hsa04612,hsa05142,hsa05163,hsa05166,hsa05168,hsa05169,hsa05170	Protein processing in endoplasmic reticulum|Phagosome|Antigen processing and presentation|Chagas disease|Human cytomegalovirus infection|Human T-cell leukemia virus 1 infection|Herpes simplex virus 1 infection|Epstein-Barr virus infection|Human immunodeficiency virus 1 infection
CAMK4	115.519438326295	0.362382486122583	-3.09485763177308	0.45960863146242	-1.12152220279738	0.00196907387990944	0.016799945780408	Down	0.762910758926152	0.68901324172587	0.535515018663288	0.322765067429962	0.223680985397077	814	calcium/calmodulin dependent protein kinase IV	GO:0001650,GO:0002250,GO:0002372,GO:0004683,GO:0005516,GO:0005524,GO:0005634,GO:0005654,GO:0005737,GO:0006468,GO:0006954,GO:0007165,GO:0007616,GO:0009931,GO:0018105,GO:0033081,GO:0035556,GO:0043011,GO:0045670,GO:0045893,GO:0046777,GO:0070062,GO:0098794,GO:0098978	fibrillar center|adaptive immune response|myeloid dendritic cell cytokine production|calmodulin-dependent protein kinase activity|calmodulin binding|ATP binding|nucleus|nucleoplasm|cytoplasm|protein phosphorylation|inflammatory response|signal transduction|long-term memory|calcium-dependent protein serine/threonine kinase activity|peptidyl-serine phosphorylation|regulation of T cell differentiati…	hsa04020,hsa04024,hsa04211,hsa04371,hsa04380,hsa04720,hsa04722,hsa04725,hsa04921,hsa04925,hsa05031,hsa05034,hsa05214	Calcium signaling pathway|cAMP signaling pathway|Longevity regulating pathway|Apelin signaling pathway|Osteoclast differentiation|Long-term potentiation|Neurotrophin signaling pathway|Cholinergic synapse|Oxytocin signaling pathway|Aldosterone synthesis and secretion|Amphetamine addiction|Alcoholism|Glioma
CAND2	64.4247982790611	0.379311880719488	-3.65487935100484	0.382534252634501	-1.38633916043247	0.000257302949724051	0.00340248669561158	Down	0.827338337032171	0.917694208960474	0.990494034256233	0.229940953770602	0.397400810415354	23066	cullin associated and neddylation dissociated 2 (putative)	GO:0005515,GO:0005634,GO:0005829,GO:0010265,GO:0016567,GO:0017025,GO:0045893	protein binding|nucleus|cytosol|SCF complex assembly|protein ubiquitination|TBP-class protein binding|positive regulation of transcription, DNA-templated
CAP2	506.647038513773	0.20272454982668	6.98696545744408	2.66924073697452	1.41642942701491	2.80895363789807e-12	4.14600618578651e-10	Up	4.97306744742973	5.93585992563007	6.18188337258829	14.4838943753854	12.6970374108855	10486	cyclase associated actin cytoskeleton regulatory protein 2	GO:0000902,GO:0003779,GO:0005515,GO:0005737,GO:0005886,GO:0007010,GO:0007163,GO:0007165,GO:0007190,GO:0008179,GO:0014069,GO:0019933,GO:0042802,GO:0045761	cell morphogenesis|actin binding|protein binding|cytoplasm|plasma membrane|cytoskeleton organization|establishment or maintenance of cell polarity|signal transduction|activation of adenylate cyclase activity|adenylate cyclase binding|postsynaptic density|cAMP-mediated signaling|identical protein binding|regulation of adenylate cyclase activity
CASP3	949.741562644429	0.27806667664359	3.7230023386336	2.0494586572095	1.03524288744016	0.000196867697697088	0.00272944090954451	Up	12.5070117072724	12.4723693484263	13.8004681094087	17.1649753801893	30.6355507317226	836	caspase 3	GO:0001554,GO:0001666,GO:0001782,GO:0002020,GO:0004190,GO:0004197,GO:0004861,GO:0005123,GO:0005515,GO:0005634,GO:0005654,GO:0005737,GO:0005829,GO:0006309,GO:0006508,GO:0006915,GO:0006974,GO:0007413,GO:0007507,GO:0007605,GO:0007611,GO:0008233,GO:0008627,GO:0009411,GO:0009749,GO:0010165,GO:0016005,GO:0016241,GO:0016485,GO:0019221,GO:0021766,GO:0030182,GO:0030216,GO:0030218,GO:0030220,GO:0030889,GO:…	luteolysis|response to hypoxia|B cell homeostasis|protease binding|aspartic-type endopeptidase activity|cysteine-type endopeptidase activity|cyclin-dependent protein serine/threonine kinase inhibitor activity|death receptor binding|protein binding|nucleus|nucleoplasm|cytoplasm|cytosol|apoptotic DNA fragmentation|proteolysis|apoptotic process|cellular response to DNA damage stimulus|axonal fascicu…	hsa01524,hsa04010,hsa04115,hsa04210,hsa04215,hsa04650,hsa04657,hsa04668,hsa04726,hsa04932,hsa04933,hsa05010,hsa05012,hsa05014,hsa05016,hsa05020,hsa05022,hsa05120,hsa05130,hsa05132,hsa05133,hsa05134,hsa05145,hsa05146,hsa05152,hsa05160,hsa05161,hsa05162,hsa05163,hsa05164,hsa05165,hsa05167,hsa05168,hsa05169,hsa05170,hsa05200,hsa05203,hsa05205,hsa05206,hsa05210,hsa05222,hsa05416	Platinum drug resistance|MAPK signaling pathway|p53 signaling pathway|Apoptosis|Apoptosis - multiple species|Natural killer cell mediated cytotoxicity|IL-17 signaling pathway|TNF signaling pathway|Serotonergic synapse|Non-alcoholic fatty liver disease|AGE-RAGE signaling pathway in diabetic complications|Alzheimer disease|Parkinson disease|Amyotrophic lateral sclerosis|Huntington disease|Prion dis…
CBSL	58.6939505254764	1.31531956730488	-3.73502147377229	0.0331982998682871	-4.91274682875659	0.000187699170326998	0.00263070187520938	Down	0.0531601881509044	1.54614224482894	2.5039606054229	0.0658439259993566	0.0130865743977274	102724560	cystathionine beta-synthase like	GO:0004122,GO:0005515,GO:0005634,GO:0005737,GO:0006535,GO:0019343,GO:0019346,GO:0020037,GO:0030170,GO:0046872,GO:0070814	cystathionine beta-synthase activity|protein binding|nucleus|cytoplasm|cysteine biosynthetic process from serine|cysteine biosynthetic process via cystathionine|transsulfuration|heme binding|pyridoxal phosphate binding|metal ion binding|hydrogen sulfide biosynthetic process	hsa00260,hsa00270	Glycine, serine and threonine metabolism|Cysteine and methionine metabolism
CCDC102B	170.855354981127	0.499881899265218	-5.61083009815488	0.143115079253956	-2.80475240592011	2.01358384188878e-08	1.06705028184239e-06	Down	1.13285212415347	0.961330391641157	0.632927936534781	0.0629138585861085	0.174400953557054	79839	coiled-coil domain containing 102B	GO:0005515	protein binding
CCDC152	40.4262078990675	0.563223839361964	-3.97828799860978	0.211588534647528	-2.24066664066463	6.94132635220235e-05	0.00119084529313323	Down	1.13033505128996	1.00670869594338	0.619427191642113	0.132634134588226	0.219676865104708	100129792	coiled-coil domain containing 152	GO:0005515	protein binding
CCDC170	32.3731237906012	0.591717463410515	-2.92602676217185	0.301163506360656	-1.73138113358361	0.00343321401840811	0.0255446833985353	Down	0.255356168669711	0.490127321908511	0.609597698917166	0.103084761479932	0.139692570509875	80129	coiled-coil domain containing 170	GO:0000226,GO:0005515,GO:0005794,GO:0008017,GO:0036064	microtubule cytoskeleton organization|protein binding|Golgi apparatus|microtubule binding|ciliary basal body
CCDC188	31.308362438488	0.468401307554487	-3.02468085481548	0.374551377425338	-1.4167644673306	0.00248895612656206	0.0201425250332862	Down	1.31410102539135	1.26628172843011	1.27413747608153	0.376165349916729	0.488837621389645	388849	coiled-coil domain containing 188	GO:0016021	integral component of membrane
CCDC69	225.282554454944	0.276168639763091	-3.83023548819222	0.480367041687193	-1.05779092474636	0.00012802068389482	0.00194243896624293	Down	4.3419733546833	4.78619918232851	4.62398084323972	1.51491410671857	2.45389445240635	26112	coiled-coil domain containing 69	GO:0005634,GO:0005737,GO:0008017,GO:0030496,GO:0051233,GO:0051255	nucleus|cytoplasm|microtubule binding|midbody|spindle midzone|spindle midzone assembly
CCDC80	6510.36219718685	0.391468716381902	3.32267494842337	2.46352360786252	1.3007232970136	0.000891587427294256	0.00920406414843161	Up	20.6096962920006	20.0775959142185	13.8369120823725	24.8533130977691	56.7279956876589	151887	coiled-coil domain containing 80	GO:0001968,GO:0005604,GO:0005614,GO:0008201,GO:0009617,GO:0010811,GO:0030198	fibronectin binding|basement membrane|interstitial matrix|heparin binding|response to bacterium|positive regulation of cell-substrate adhesion|extracellular matrix organization
CCDC85A	91.3985218702495	0.391790774552228	6.98687555520441	6.66864377537106	2.73739338547357	2.81075342480635e-12	4.14600618578651e-10	Up	0.283614587947031	0.299956866853323	0.513567334537361	1.80834646077663	2.56202076351084	114800	coiled-coil domain containing 85A	GO:0005515,GO:0005912,GO:0008150	protein binding|adherens junction|biological_process
CCHCR1	232.098771869737	0.280777821725542	-3.82057830934703	0.475417312150143	-1.07273365543031	0.000133139122817069	0.00200310680259371	Down	4.68124568553701	4.81762588295867	5.1578213818622	1.56179555055513	2.622956876578	54535	coiled-coil alpha-helical rod protein 1	GO:0005515,GO:0005634,GO:0005814,GO:0005829,GO:0006611,GO:0007275,GO:0030154	protein binding|nucleus|centriole|cytosol|protein export from nucleus|multicellular organism development|cell differentiation
CCL11	62.0542582856472	0.857324048228185	-4.28604980506443	0.078316843531882	-3.67453356978546	1.81878228445078e-05	0.00039548840312951	Down	6.92677251606284	6.34182654060798	2.61422928691545	0.0512206779565144	0.712612806457741	6356	C-C motif chemokine ligand 11	GO:0001938,GO:0002544,GO:0002548,GO:0002551,GO:0005515,GO:0005576,GO:0005615,GO:0006468,GO:0006874,GO:0006935,GO:0006954,GO:0007010,GO:0007015,GO:0007155,GO:0007165,GO:0007186,GO:0007611,GO:0008009,GO:0008360,GO:0009314,GO:0009615,GO:0019221,GO:0030335,GO:0030593,GO:0030838,GO:0031728,GO:0035962,GO:0043547,GO:0045766,GO:0046983,GO:0048018,GO:0048020,GO:0048245,GO:0048247,GO:0050768,GO:0060444,GO:…	positive regulation of endothelial cell proliferation|chronic inflammatory response|monocyte chemotaxis|mast cell chemotaxis|protein binding|extracellular region|extracellular space|protein phosphorylation|cellular calcium ion homeostasis|chemotaxis|inflammatory response|cytoskeleton organization|actin filament organization|cell adhesion|signal transduction|G protein-coupled receptor signaling pa…	hsa04060,hsa04061,hsa04062,hsa04657,hsa05310	Cytokine-cytokine receptor interaction|Viral protein interaction with cytokine and cytokine receptor|Chemokine signaling pathway|IL-17 signaling pathway|Asthma
CCN4	284.971468101378	0.593902314860893	-4.1040284659828	0.184617087347405	-2.43739200620218	4.06017472866691e-05	0.000766398153268684	Down	4.79189302962242	4.80333519936387	2.70216133146143	0.25715430467374	1.13171668077945	8840	cellular communication network factor 4	GO:0001649,GO:0001817,GO:0005178,GO:0005515,GO:0005520,GO:0005615,GO:0005829,GO:0007155,GO:0007165,GO:0007267,GO:0008201,GO:0014911,GO:0016055,GO:0030177,GO:0030316,GO:0031012,GO:0032331,GO:0042593,GO:0045599,GO:0045669,GO:0048661,GO:0050729,GO:0060348,GO:0060548,GO:0090303	osteoblast differentiation|regulation of cytokine production|integrin binding|protein binding|insulin-like growth factor binding|extracellular space|cytosol|cell adhesion|signal transduction|cell-cell signaling|heparin binding|positive regulation of smooth muscle cell migration|Wnt signaling pathway|positive regulation of Wnt signaling pathway|osteoclast differentiation|extracellular matrix|negat…	hsa04310	Wnt signaling pathway
CCND1	24898.5552294876	0.344423568929841	4.52538376814206	2.9457782414502	1.55864882820066	6.02860076332635e-06	0.000153209981743647	Up	172.499190973401	169.681605857298	201.68674083291	295.074433517129	670.307396346867	595	cyclin D1	GO:0000079,GO:0000082,GO:0000122,GO:0000307,GO:0000320,GO:0001934,GO:0003714,GO:0004672,GO:0005515,GO:0005634,GO:0005654,GO:0005737,GO:0005829,GO:0005923,GO:0006367,GO:0006468,GO:0006974,GO:0007595,GO:0008134,GO:0010039,GO:0010165,GO:0010243,GO:0010971,GO:0016055,GO:0016538,GO:0017053,GO:0019221,GO:0019899,GO:0019901,GO:0030857,GO:0030968,GO:0031571,GO:0031965,GO:0032026,GO:0032355,GO:0033197,GO:…	regulation of cyclin-dependent protein serine/threonine kinase activity|G1/S transition of mitotic cell cycle|negative regulation of transcription by RNA polymerase II|cyclin-dependent protein kinase holoenzyme complex|re-entry into mitotic cell cycle|positive regulation of protein phosphorylation|transcription corepressor activity|protein kinase activity|protein binding|nucleus|nucleoplasm|cytop…	hsa01522,hsa04068,hsa04110,hsa04115,hsa04151,hsa04152,hsa04218,hsa04310,hsa04340,hsa04371,hsa04390,hsa04510,hsa04530,hsa04630,hsa04917,hsa04919,hsa04921,hsa04933,hsa04934,hsa05160,hsa05162,hsa05163,hsa05165,hsa05166,hsa05167,hsa05169,hsa05200,hsa05203,hsa05205,hsa05206,hsa05210,hsa05212,hsa05213,hsa05214,hsa05215,hsa05216,hsa05218,hsa05219,hsa05220,hsa05221,hsa05222,hsa05223,hsa05224,hsa05225,hsa…	Endocrine resistance|FoxO signaling pathway|Cell cycle|p53 signaling pathway|PI3K-Akt signaling pathway|AMPK signaling pathway|Cellular senescence|Wnt signaling pathway|Hedgehog signaling pathway|Apelin signaling pathway|Hippo signaling pathway|Focal adhesion|Tight junction|JAK-STAT signaling pathway|Prolactin signaling pathway|Thyroid hormone signaling pathway|Oxytocin signaling pathway|AGE-RAGE…
CCND2	41.7531655983891	0.717983166001862	4.73624957590004	10.5600697995011	3.40054746547969	2.17709460496264e-06	6.35711624649092e-05	Up	0.0640083707013353	0.0761587028202776	0.0793403584961791	0.277481495013152	1.1266325216175	894	cyclin D2	GO:0000079,GO:0000307,GO:0000785,GO:0001934,GO:0005515,GO:0005634,GO:0005654,GO:0005730,GO:0005737,GO:0005829,GO:0008284,GO:0016538,GO:0019901,GO:0031965,GO:0043066,GO:0044772,GO:0045737,GO:0051301,GO:1900087	regulation of cyclin-dependent protein serine/threonine kinase activity|cyclin-dependent protein kinase holoenzyme complex|chromatin|positive regulation of protein phosphorylation|protein binding|nucleus|nucleoplasm|nucleolus|cytoplasm|cytosol|positive regulation of cell population proliferation|cyclin-dependent protein serine/threonine kinase regulator activity|protein kinase binding|nuclear mem…	hsa04068,hsa04110,hsa04115,hsa04151,hsa04218,hsa04310,hsa04340,hsa04390,hsa04510,hsa04630,hsa04917,hsa05162,hsa05165,hsa05166,hsa05169,hsa05200,hsa05202,hsa05203,hsa05206	FoxO signaling pathway|Cell cycle|p53 signaling pathway|PI3K-Akt signaling pathway|Cellular senescence|Wnt signaling pathway|Hedgehog signaling pathway|Hippo signaling pathway|Focal adhesion|JAK-STAT signaling pathway|Prolactin signaling pathway|Measles|Human papillomavirus infection|Human T-cell leukemia virus 1 infection|Epstein-Barr virus infection|Pathways in cancer|Transcriptional misregulat…
CCNL1	1498.60238292899	0.170255449360363	-6.8971411523468	0.443106112573109	-1.17427586619466	5.30594561980473e-12	7.23023523125392e-10	Down	15.2227907620451	16.7132811962526	17.2118329042994	6.93539891316776	6.05140851809405	57018	cyclin L1	GO:0000079,GO:0005515,GO:0005634,GO:0006357,GO:0006396,GO:0016538,GO:0016607	regulation of cyclin-dependent protein serine/threonine kinase activity|protein binding|nucleus|regulation of transcription by RNA polymerase II|RNA processing|cyclin-dependent protein serine/threonine kinase regulator activity|nuclear speck
CD163L1	64.8672453980878	0.494711494327168	3.30229980505619	3.10304726370341	1.63368567127566	0.000958955136073727	0.00971723093976125	Up	0.326631838229936	0.259089624547869	0.323896226165163	1.15705434337008	0.514609688231036	283316	CD163 molecule like 1	GO:0005044,GO:0005576,GO:0006897,GO:0009897,GO:0016021	scavenger receptor activity|extracellular region|endocytosis|external side of plasma membrane|integral component of membrane
CD22	19.3899756416531	0.67504869113345	4.00187056105929	6.50458711928993	2.70145748432856	6.28436771630636e-05	0.00109764263286382	Up	0.0634707316682606	0.100692009247009	0.141613088865034	0.440241257695881	0.749987821439947	933	CD22 molecule	GO:0001791,GO:0002638,GO:0005102,GO:0005515,GO:0005737,GO:0005769,GO:0005886,GO:0005887,GO:0007155,GO:0009897,GO:0009986,GO:0016021,GO:0019903,GO:0030100,GO:0030246,GO:0030888,GO:0032809,GO:0033691,GO:0042113,GO:0042609,GO:0050776,GO:0050849,GO:0050859,GO:0055037,GO:0070062	IgM binding|negative regulation of immunoglobulin production|signaling receptor binding|protein binding|cytoplasm|early endosome|plasma membrane|integral component of plasma membrane|cell adhesion|external side of plasma membrane|cell surface|integral component of membrane|protein phosphatase binding|regulation of endocytosis|carbohydrate binding|regulation of B cell proliferation|neuronal cell b…	hsa04514,hsa04640,hsa04662	Cell adhesion molecules|Hematopoietic cell lineage|B cell receptor signaling pathway
CD83	102.155331903175	0.434892245057025	-4.05377522597397	0.294643958708773	-1.76295540898036	5.03976430764358e-05	0.000917416637579699	Down	3.61377781982621	3.42822614282299	2.77993631145061	0.520844330653932	1.22928284202396	9308	CD83 molecule	GO:0005515,GO:0005886,GO:0005887,GO:0006952,GO:0006959,GO:0007165,GO:0009897,GO:0014070,GO:0032713,GO:0032733,GO:0032743,GO:0043372	protein binding|plasma membrane|integral component of plasma membrane|defense response|humoral immune response|signal transduction|external side of plasma membrane|response to organic cyclic compound|negative regulation of interleukin-4 production|positive regulation of interleukin-10 production|positive regulation of interleukin-2 production|positive regulation of CD4-positive, alpha-beta T cell…
CDH2	581.024769432356	0.530748795627776	4.30129670456439	4.86657923889912	2.28290804558527	1.6980151539066e-05	0.000373772320339933	Up	2.42527702623928	2.75680253065674	3.01182508699401	4.6827700308477	19.4845903433619	1000	cadherin 2	GO:0003323,GO:0005509,GO:0005515,GO:0005737,GO:0005788,GO:0005886,GO:0005887,GO:0005911,GO:0005912,GO:0005916,GO:0005925,GO:0007043,GO:0007155,GO:0007156,GO:0007157,GO:0007416,GO:0007420,GO:0008013,GO:0009986,GO:0010001,GO:0014032,GO:0014069,GO:0014704,GO:0016323,GO:0016324,GO:0016327,GO:0016339,GO:0016342,GO:0019901,GO:0019903,GO:0021987,GO:0030027,GO:0030054,GO:0030864,GO:0034332,GO:0035995,GO:…	type B pancreatic cell development|calcium ion binding|protein binding|cytoplasm|endoplasmic reticulum lumen|plasma membrane|integral component of plasma membrane|cell-cell junction|adherens junction|fascia adherens|focal adhesion|cell-cell junction assembly|cell adhesion|homophilic cell adhesion via plasma membrane adhesion molecules|heterophilic cell-cell adhesion via plasma membrane cell adhes…	hsa04514,hsa05412	Cell adhesion molecules|Arrhythmogenic right ventricular cardiomyopathy
CDK18	32.2420825117412	0.479067157974715	-3.45886237493195	0.317091834573214	-1.65702736778432	0.000542462009112319	0.00617465905042089	Down	0.724751354084937	0.733895009516269	0.703390311514449	0.168074976197467	0.242946485346234	5129	cyclin dependent kinase 18	GO:0000083,GO:0004693,GO:0005515,GO:0005524,GO:0005575,GO:0005634,GO:0005737,GO:0006468,GO:0051726	regulation of transcription involved in G1/S transition of mitotic cell cycle|cyclin-dependent protein serine/threonine kinase activity|protein binding|ATP binding|cellular_component|nucleus|cytoplasm|protein phosphorylation|regulation of cell cycle
CDK3	65.6831823282767	0.342664626664999	-3.71051610979698	0.414239600040193	-1.27146261749805	0.00020683713302767	0.00284034420468322	Down	3.27796596123433	2.80149257084944	2.88934425742389	1.11549430578336	1.10853043779755	1018	cyclin dependent kinase 3	GO:0000082,GO:0004693,GO:0005515,GO:0005524,GO:0005634,GO:0006468,GO:0006974,GO:0008283,GO:0045023,GO:0051301,GO:0051726	G1/S transition of mitotic cell cycle|cyclin-dependent protein serine/threonine kinase activity|protein binding|ATP binding|nucleus|protein phosphorylation|cellular response to DNA damage stimulus|cell population proliferation|G0 to G1 transition|cell division|regulation of cell cycle
CDK6	3881.37143275037	0.484360819813737	2.76020557184417	2.52614146623836	1.33693543363288	0.0057765000202167	0.0378608164403392	Up	11.1508359555587	11.0025678220635	10.7574370945623	10.6893549284823	39.8007888092629	1021	cyclin dependent kinase 6	GO:0000082,GO:0000307,GO:0001726,GO:0001954,GO:0003323,GO:0004693,GO:0005515,GO:0005524,GO:0005634,GO:0005654,GO:0005737,GO:0005813,GO:0005829,GO:0006468,GO:0007050,GO:0008285,GO:0008353,GO:0009615,GO:0010468,GO:0014002,GO:0016592,GO:0021542,GO:0021670,GO:0030332,GO:0042063,GO:0043697,GO:0045596,GO:0045638,GO:0045646,GO:0045656,GO:0045668,GO:0045786,GO:0048146,GO:0048699,GO:0050680,GO:0051301,GO:…	G1/S transition of mitotic cell cycle|cyclin-dependent protein kinase holoenzyme complex|ruffle|positive regulation of cell-matrix adhesion|type B pancreatic cell development|cyclin-dependent protein serine/threonine kinase activity|protein binding|ATP binding|nucleus|nucleoplasm|cytoplasm|centrosome|cytosol|protein phosphorylation|cell cycle arrest|negative regulation of cell population prolifer…	hsa04110,hsa04115,hsa04151,hsa04218,hsa04934,hsa05160,hsa05162,hsa05163,hsa05164,hsa05165,hsa05167,hsa05169,hsa05200,hsa05203,hsa05206,hsa05212,hsa05214,hsa05218,hsa05220,hsa05222,hsa05223,hsa05224,hsa05225	Cell cycle|p53 signaling pathway|PI3K-Akt signaling pathway|Cellular senescence|Cushing syndrome|Hepatitis C|Measles|Human cytomegalovirus infection|Influenza A|Human papillomavirus infection|Kaposi sarcoma-associated herpesvirus infection|Epstein-Barr virus infection|Pathways in cancer|Viral carcinogenesis|MicroRNAs in cancer|Pancreatic cancer|Glioma|Melanoma|Chronic myeloid leukemia|Small cell …
CDKN1A	36396.8532357135	0.474372148905332	5.39269524294466	5.88949702726728	2.55814443078722	6.94086164450819e-08	3.1131613921512e-06	Up	194.012114222456	207.254814931541	349.988070664578	1908.0714316921	682.555685111724	1026	cyclin dependent kinase inhibitor 1A	GO:0000079,GO:0000082,GO:0000086,GO:0000307,GO:0004860,GO:0004861,GO:0005515,GO:0005634,GO:0005654,GO:0005730,GO:0005829,GO:0006357,GO:0006367,GO:0006606,GO:0006974,GO:0006977,GO:0006978,GO:0007050,GO:0007095,GO:0007265,GO:0007507,GO:0008285,GO:0009636,GO:0010165,GO:0010243,GO:0010629,GO:0016604,GO:0019221,GO:0019901,GO:0019912,GO:0030308,GO:0030332,GO:0030890,GO:0031100,GO:0031625,GO:0031668,GO:…	regulation of cyclin-dependent protein serine/threonine kinase activity|G1/S transition of mitotic cell cycle|G2/M transition of mitotic cell cycle|cyclin-dependent protein kinase holoenzyme complex|protein kinase inhibitor activity|cyclin-dependent protein serine/threonine kinase inhibitor activity|protein binding|nucleus|nucleoplasm|nucleolus|cytosol|regulation of transcription by RNA polymeras…	hsa01522,hsa01524,hsa04012,hsa04066,hsa04068,hsa04110,hsa04115,hsa04151,hsa04218,hsa04630,hsa04921,hsa04928,hsa04934,hsa05160,hsa05161,hsa05163,hsa05165,hsa05166,hsa05167,hsa05169,hsa05200,hsa05202,hsa05203,hsa05205,hsa05206,hsa05210,hsa05211,hsa05212,hsa05213,hsa05214,hsa05215,hsa05216,hsa05217,hsa05218,hsa05219,hsa05220,hsa05222,hsa05223,hsa05224,hsa05225,hsa05226	Endocrine resistance|Platinum drug resistance|ErbB signaling pathway|HIF-1 signaling pathway|FoxO signaling pathway|Cell cycle|p53 signaling pathway|PI3K-Akt signaling pathway|Cellular senescence|JAK-STAT signaling pathway|Oxytocin signaling pathway|Parathyroid hormone synthesis, secretion and action|Cushing syndrome|Hepatitis C|Hepatitis B|Human cytomegalovirus infection|Human papillomavirus inf…
CDKN2A	270.668094095502	0.442570426199043	-4.82122535119656	0.227867683853592	-2.1337317584807	1.42679063071791e-06	4.3834521332331e-05	Down	5.08726969808117	4.60838260738531	4.17604529600917	0.489619191361234	1.42651299013671	1029	cyclin dependent kinase inhibitor 2A	GO:0000082,GO:0001953,GO:0003723,GO:0004861,GO:0005515,GO:0005634,GO:0005737,GO:0005829,GO:0007050,GO:0007265,GO:0008285,GO:0019901,GO:0030308,GO:0032088,GO:0034393,GO:0035985,GO:0035986,GO:0042326,GO:0045736,GO:0045892,GO:0051059,GO:0090398,GO:0090399,GO:2000111,GO:2000134,GO:2000774	G1/S transition of mitotic cell cycle|negative regulation of cell-matrix adhesion|RNA binding|cyclin-dependent protein serine/threonine kinase inhibitor activity|protein binding|nucleus|cytoplasm|cytosol|cell cycle arrest|Ras protein signal transduction|negative regulation of cell population proliferation|protein kinase binding|negative regulation of cell growth|negative regulation of NF-kappaB t…	hsa01522,hsa01524,hsa04110,hsa04115,hsa04218,hsa04934,hsa05163,hsa05166,hsa05200,hsa05203,hsa05206,hsa05212,hsa05214,hsa05218,hsa05219,hsa05220,hsa05223,hsa05225	Endocrine resistance|Platinum drug resistance|Cell cycle|p53 signaling pathway|Cellular senescence|Cushing syndrome|Human cytomegalovirus infection|Human T-cell leukemia virus 1 infection|Pathways in cancer|Viral carcinogenesis|MicroRNAs in cancer|Pancreatic cancer|Glioma|Melanoma|Bladder cancer|Chronic myeloid leukemia|Non-small cell lung cancer|Hepatocellular carcinoma
CDKN2C	596.810537464567	0.61216570716722	-4.17967512079936	0.169733851032084	-2.55865377605337	2.91925843724167e-05	0.000580121523889637	Down	25.8448673023953	23.9706627495315	16.8502683674936	1.0582252903533	5.8656967791228	1031	cyclin dependent kinase inhibitor 2C	GO:0000079,GO:0000082,GO:0004861,GO:0005515,GO:0005634,GO:0005737,GO:0005829,GO:0007050,GO:0008285,GO:0019901,GO:0030308,GO:0042326,GO:0045736,GO:0048709,GO:2000134	regulation of cyclin-dependent protein serine/threonine kinase activity|G1/S transition of mitotic cell cycle|cyclin-dependent protein serine/threonine kinase inhibitor activity|protein binding|nucleus|cytoplasm|cytosol|cell cycle arrest|negative regulation of cell population proliferation|protein kinase binding|negative regulation of cell growth|negative regulation of phosphorylation|negative re…	hsa01522,hsa04110,hsa04934,hsa05166,hsa05202	Endocrine resistance|Cell cycle|Cushing syndrome|Human T-cell leukemia virus 1 infection|Transcriptional misregulation in cancer
CDO1	30.4731389375285	0.907378181959603	-3.53103954814005	0.108518412602054	-3.20398824561878	0.000413929853376603	0.00500211853218955	Down	0.896807785680146	1.18560391899042	2.79493288526392	0.0317366099545604	0.283846346415812	1036	cysteine dioxygenase type 1	GO:0000097,GO:0005829,GO:0006534,GO:0006954,GO:0007595,GO:0008198,GO:0016702,GO:0017172,GO:0019448,GO:0033762,GO:0042412,GO:0043200,GO:0045471,GO:0051384,GO:0051591,GO:0055114	sulfur amino acid biosynthetic process|cytosol|cysteine metabolic process|inflammatory response|lactation|ferrous iron binding|oxidoreductase activity, acting on single donors with incorporation of molecular oxygen, incorporation of two atoms of oxygen|cysteine dioxygenase activity|L-cysteine catabolic process|response to glucagon|taurine biosynthetic process|response to amino acid|response to et…	hsa00270,hsa00430	Cysteine and methionine metabolism|Taurine and hypotaurine metabolism
CDON	511.68877984243	0.367235231388307	-4.30491273509115	0.334269672949424	-1.58091562437767	1.67051571982859e-05	0.000368285653610284	Down	4.44849543473044	4.65437023734953	4.02096791146315	0.80358611835358	1.84962776469532	50937	cell adhesion associated, oncogene regulated	GO:0001708,GO:0001934,GO:0002088,GO:0005515,GO:0005886,GO:0005887,GO:0007155,GO:0007224,GO:0007520,GO:0009952,GO:0010172,GO:0014816,GO:0021987,GO:0043393,GO:0043410,GO:0045663,GO:0045666,GO:0045944,GO:0048643,GO:0051057,GO:0051149,GO:0060059,GO:0062023,GO:2000179	cell fate specification|positive regulation of protein phosphorylation|lens development in camera-type eye|protein binding|plasma membrane|integral component of plasma membrane|cell adhesion|smoothened signaling pathway|myoblast fusion|anterior/posterior pattern specification|embryonic body morphogenesis|skeletal muscle satellite cell differentiation|cerebral cortex development|regulation of prot…	hsa04340	Hedgehog signaling pathway
CDRT1	55.5182076084546	0.518486400268973	-3.80095552478694	0.255121475619619	-1.97074374762924	0.00014413917457324	0.00212612712349888	Down	0.479900925604213	0.584650239378672	0.451786378375548	0.0601926816490844	0.173469031840596	374286	CMT1A duplicated region transcript 1	GO:0003674,GO:0005575,GO:0008150	molecular_function|cellular_component|biological_process
CEMIP	47100.3993319117	0.210936653117053	-9.85129664120796	0.236842592779142	-2.07799954235967	6.76653153077941e-23	4.61026348297104e-20	Down	416.533667365515	468.805787203499	628.700464832906	106.559373745654	106.675824387392	57214	cell migration inducing hyaluronidase 1	GO:0004415,GO:0005515,GO:0005540,GO:0005576,GO:0005634,GO:0005737,GO:0005783,GO:0005886,GO:0005905,GO:0007605,GO:0010800,GO:0030213,GO:0030214,GO:0030335,GO:0030665,GO:0032050,GO:0045334,GO:0046923,GO:0051281,GO:0090314,GO:1900020	hyalurononglucosaminidase activity|protein binding|hyaluronic acid binding|extracellular region|nucleus|cytoplasm|endoplasmic reticulum|plasma membrane|clathrin-coated pit|sensory perception of sound|positive regulation of peptidyl-threonine phosphorylation|hyaluronan biosynthetic process|hyaluronan catabolic process|positive regulation of cell migration|clathrin-coated vesicle membrane|clathrin …
CENPA	116.890804642371	0.712812940656977	-2.73397242399652	0.259029636580488	-1.94881092322405	0.00625752848276484	0.0400235661740721	Down	8.3405522196653	6.88286789774409	4.26515831442077	0.407663495183057	2.68851375839618	1058	centromere protein A	GO:0000132,GO:0000281,GO:0000775,GO:0000778,GO:0000779,GO:0000786,GO:0000939,GO:0003677,GO:0003682,GO:0005515,GO:0005634,GO:0005654,GO:0005721,GO:0005829,GO:0016032,GO:0034080,GO:0046982,GO:0051382,GO:0071459	establishment of mitotic spindle orientation|mitotic cytokinesis|chromosome, centromeric region|condensed nuclear chromosome kinetochore|condensed chromosome, centromeric region|nucleosome|condensed chromosome inner kinetochore|DNA binding|chromatin binding|protein binding|nucleus|nucleoplasm|pericentric heterochromatin|cytosol|viral process|CENP-A containing nucleosome assembly|protein heterodim…			chromosome_remodelling_factor
CENPW	143.526486893412	0.534569966820284	-2.82537184447577	0.351023875609249	-1.51035893315638	0.00472257753831472	0.0322261296796779	Down	10.6609120971977	9.12755024539094	5.95702659410652	1.34141449762337	4.16575075901599	387103	centromere protein W	GO:0000278,GO:0000775,GO:0000776,GO:0000777,GO:0003677,GO:0005515,GO:0005654,GO:0005730,GO:0007059,GO:0016363,GO:0034080,GO:0046982,GO:0051276,GO:0051301,GO:0051382	mitotic cell cycle|chromosome, centromeric region|kinetochore|condensed chromosome kinetochore|DNA binding|protein binding|nucleoplasm|nucleolus|chromosome segregation|nuclear matrix|CENP-A containing nucleosome assembly|protein heterodimerization activity|chromosome organization|cell division|kinetochore assembly
CEP131	197.362851346129	0.251349182146533	-4.57372927889904	0.450749215666998	-1.14960311361093	4.79118836428793e-06	0.000126247372221421	Down	3.38006805390163	3.49973089657404	4.52065008793704	1.61832418119851	1.44040683161121	22994	centrosomal protein 131	GO:0000086,GO:0001669,GO:0002177,GO:0005515,GO:0005813,GO:0005829,GO:0007275,GO:0007288,GO:0008284,GO:0010389,GO:0010824,GO:0015630,GO:0034451,GO:0035735,GO:0035869,GO:0036064,GO:0042803,GO:0043231,GO:0044877,GO:0045171,GO:0060271,GO:0071539,GO:0090316,GO:0097711,GO:0120212,GO:1905198,GO:1905515,GO:1990953	G2/M transition of mitotic cell cycle|acrosomal vesicle|manchette|protein binding|centrosome|cytosol|multicellular organism development|sperm axoneme assembly|positive regulation of cell population proliferation|regulation of G2/M transition of mitotic cell cycle|regulation of centrosome duplication|microtubule cytoskeleton|centriolar satellite|intraciliary transport involved in cilium assembly|c…
CEP152	137.691109250844	0.303895175023759	-4.20600536897425	0.41231397393291	-1.2781847377553	2.59924060228432e-05	0.000526024533769223	Down	0.926094930346845	0.913214321205343	0.696517747083737	0.310314734261177	0.317188269987218	22995	centrosomal protein 152	GO:0000086,GO:0000242,GO:0005515,GO:0005654,GO:0005813,GO:0005814,GO:0005829,GO:0007099,GO:0010389,GO:0019901,GO:0051298,GO:0097711,GO:0098535,GO:0098536	G2/M transition of mitotic cell cycle|pericentriolar material|protein binding|nucleoplasm|centrosome|centriole|cytosol|centriole replication|regulation of G2/M transition of mitotic cell cycle|protein kinase binding|centrosome duplication|ciliary basal body-plasma membrane docking|de novo centriole assembly involved in multi-ciliated epithelial cell differentiation|deuterosome
CEP162	219.276390072417	0.259568313273982	-6.09248442868781	0.334153778566928	-1.5814159068025	1.1117166108973e-09	8.19919653026727e-08	Down	2.05554918560134	2.65804597578526	2.89825547091981	0.787666360631128	0.727403180449136	22832	centrosomal protein 162	GO:0005515,GO:0005634,GO:0005813,GO:0005814,GO:0005819,GO:0005829,GO:0005879,GO:0060271,GO:0097711	protein binding|nucleus|centrosome|centriole|spindle|cytosol|axonemal microtubule|cilium assembly|ciliary basal body-plasma membrane docking
CEP43	435.184221448929	0.177992983286952	-6.54572006714844	0.445935746720262	-1.16509224251302	5.92093974040625e-11	6.05120041469519e-09	Down	2.17020011654376	2.2165108716521	2.1926284533041	0.811471187746155	0.945693478413932	11116	centrosomal protein 43	GO:0000086,GO:0005515,GO:0005634,GO:0005813,GO:0005814,GO:0005829,GO:0006469,GO:0008284,GO:0010389,GO:0019901,GO:0030292,GO:0030307,GO:0030335,GO:0034453,GO:0042803,GO:0042995,GO:0048471,GO:0061099,GO:0097711	G2/M transition of mitotic cell cycle|protein binding|nucleus|centrosome|centriole|cytosol|negative regulation of protein kinase activity|positive regulation of cell population proliferation|regulation of G2/M transition of mitotic cell cycle|protein kinase binding|protein tyrosine kinase inhibitor activity|positive regulation of cell growth|positive regulation of cell migration|microtubule ancho…
CEP70	168.778205375368	0.259939184946287	-5.21742763782455	0.390606026242569	-1.35621388769234	1.81425064863633e-07	7.41573660302059e-06	Down	1.81557035598827	2.08020163125518	1.71350486901142	0.615448949265966	0.697859031199227	80321	centrosomal protein 70	GO:0000086,GO:0005515,GO:0005813,GO:0005829,GO:0010389,GO:0042802,GO:0043015,GO:0070507,GO:0097711	G2/M transition of mitotic cell cycle|protein binding|centrosome|cytosol|regulation of G2/M transition of mitotic cell cycle|identical protein binding|gamma-tubulin binding|regulation of microtubule cytoskeleton organization|ciliary basal body-plasma membrane docking
CERS6	452.930626615772	0.219165733634533	-7.14151430357098	0.337936661883279	-1.56517522160365	9.23082676745645e-13	1.53575196963682e-10	Down	2.93315013085039	3.44625896067115	3.38011254836097	0.833230491008564	1.14346828041297	253782	ceramide synthase 6	GO:0003677,GO:0005515,GO:0005783,GO:0005789,GO:0006954,GO:0016020,GO:0016021,GO:0016410,GO:0030148,GO:0046513,GO:0050291	DNA binding|protein binding|endoplasmic reticulum|endoplasmic reticulum membrane|inflammatory response|membrane|integral component of membrane|N-acyltransferase activity|sphingolipid biosynthetic process|ceramide biosynthetic process|sphingosine N-acyltransferase activity	hsa00600,hsa04071	Sphingolipid metabolism|Sphingolipid signaling pathway
CFAP251	55.7625089865563	0.382635207347014	3.50193358442037	2.5314484104286	1.33996308319016	0.000461894742714405	0.00542593594315083	Up	0.427427782197107	0.529552231988052	0.375408212956898	1.08907153765085	0.925944355358524	144406	cilia and flagella associated protein 251	GO:0001536,GO:0003341,GO:0005930,GO:0030317,GO:0031514,GO:0036126	radial spoke stalk|cilium movement|axoneme|flagellated sperm motility|motile cilium|sperm flagellum
CFAP44	77.4493692220514	0.364560740436127	-2.74347755862812	0.499943092339781	-1.00016421014337	0.00607922033002606	0.0391632077811855	Down	0.596455646487051	0.458781291206856	0.449705277444194	0.185607523594201	0.266965372676668	55779	cilia and flagella associated protein 44	GO:0000226,GO:0005515,GO:0005737,GO:0005856,GO:0006508,GO:0007288,GO:0008233,GO:0031514,GO:0060271,GO:0060285	microtubule cytoskeleton organization|protein binding|cytoplasm|cytoskeleton|proteolysis|sperm axoneme assembly|peptidase activity|motile cilium|cilium assembly|cilium-dependent cell motility
CFAP69	66.497040150288	0.371838605780955	-2.6910999644975	0.499773094730621	-1.00065485881593	0.00712168516400745	0.0442231899444843	Down	0.709282151589225	0.723983912176556	0.736055330916212	0.2369942306783	0.414181042285527	79846	cilia and flagella associated protein 69	GO:0005737,GO:0007288,GO:0007608,GO:0030317,GO:0042048,GO:0097225,GO:0097730,GO:1902093,GO:1905516,GO:1990834	cytoplasm|sperm axoneme assembly|sensory perception of smell|flagellated sperm motility|olfactory behavior|sperm midpiece|non-motile cilium|positive regulation of flagellated sperm motility|positive regulation of fertilization|response to odorant
CH25H	246.514219895918	0.325724248246261	-4.87991156764908	0.332285322360599	-1.58950552688073	1.06133419417534e-06	3.45912748297511e-05	Down	11.4113348288602	12.4917707812796	8.66220089705484	2.56012411668973	3.96764945589926	9023	cholesterol 25-hydroxylase	GO:0000254,GO:0001567,GO:0005506,GO:0005515,GO:0005789,GO:0005829,GO:0006629,GO:0006699,GO:0008203,GO:0008395,GO:0016020,GO:0016021,GO:0016126,GO:0016491,GO:0035754,GO:0055114	C-4 methylsterol oxidase activity|cholesterol 25-hydroxylase activity|iron ion binding|protein binding|endoplasmic reticulum membrane|cytosol|lipid metabolic process|bile acid biosynthetic process|cholesterol metabolic process|steroid hydroxylase activity|membrane|integral component of membrane|sterol biosynthetic process|oxidoreductase activity|B cell chemotaxis|oxidation-reduction process	hsa00120	Primary bile acid biosynthesis
CHKB	392.00106909214	0.231292672520446	-4.57726090493477	0.480068803346526	-1.05868690752572	4.71103752941322e-06	0.00012436443721558	Down	17.1289591730319	18.5632618567169	19.5368204730713	6.42586687090817	9.47451117676769	1120	choline kinase beta	GO:0004103,GO:0004305,GO:0005524,GO:0005829,GO:0006646,GO:0006656,GO:0006657,GO:0016310	choline kinase activity|ethanolamine kinase activity|ATP binding|cytosol|phosphatidylethanolamine biosynthetic process|phosphatidylcholine biosynthetic process|CDP-choline pathway|phosphorylation	hsa00564,hsa05231	Glycerophospholipid metabolism|Choline metabolism in cancer
CHN1	2367.62240623425	0.286563654126089	-3.65211174132969	0.484120306326828	-1.04656248587223	0.000260092657997304	0.00342355634832145	Down	46.8613959698844	44.3554409812866	39.629578900827	13.7785817308075	24.4549194076016	1123	chimerin 1	GO:0005096,GO:0005515,GO:0005829,GO:0008045,GO:0035556,GO:0043087,GO:0043547,GO:0046872,GO:0046875,GO:0048013,GO:0050770,GO:0051056	GTPase activator activity|protein binding|cytosol|motor neuron axon guidance|intracellular signal transduction|regulation of GTPase activity|positive regulation of GTPase activity|metal ion binding|ephrin receptor binding|ephrin receptor signaling pathway|regulation of axonogenesis|regulation of small GTPase mediated signal transduction
CHST6	22.0664325654998	0.665791835468873	-3.77873700084056	0.174844916512094	-2.51585224354378	0.000157625790424681	0.00226757697595759	Down	0.236677876403058	0.19071664361266	0.156463765441364	0.0335026237203365	0.0277445597791064	4166	carbohydrate sulfotransferase 6	GO:0000139,GO:0001517,GO:0005794,GO:0005802,GO:0005975,GO:0006044,GO:0006790,GO:0016021,GO:0018146	Golgi membrane|N-acetylglucosamine 6-O-sulfotransferase activity|Golgi apparatus|trans-Golgi network|carbohydrate metabolic process|N-acetylglucosamine metabolic process|sulfur compound metabolic process|integral component of membrane|keratan sulfate biosynthetic process	hsa00533	Glycosaminoglycan biosynthesis - keratan sulfate
CILP2	53.9591052330853	0.514799875698148	-4.8640077103137	0.176288397996355	-2.50399056466433	1.15032429348049e-06	3.72306667192173e-05	Down	0.903169314728365	1.37393395327635	0.858799388904462	0.208408021644927	0.121827624007422	148113	cartilage intermediate layer protein 2	GO:0004035,GO:0004551,GO:0016311,GO:0070062	alkaline phosphatase activity|nucleotide diphosphatase activity|dephosphorylation|extracellular exosome
CLDN1	118.745839495011	0.444974944200538	3.34503759020747	2.80588895620542	1.48845791505127	0.000822714191913504	0.00859853517742763	Up	0.949767850795035	1.40310389670025	0.926863922181452	1.74776071315054	3.81513138868953	9076	claudin 1	GO:0001618,GO:0005198,GO:0005515,GO:0005737,GO:0005886,GO:0005887,GO:0005923,GO:0007155,GO:0007568,GO:0008065,GO:0009636,GO:0016021,GO:0016323,GO:0016324,GO:0016328,GO:0016338,GO:0030335,GO:0032496,GO:0032991,GO:0034331,GO:0035633,GO:0042538,GO:0042802,GO:0045216,GO:0045471,GO:0046718,GO:0051259,GO:0060054,GO:0061436,GO:0061772,GO:0070160,GO:0070673,GO:0070830,GO:0071284,GO:0071346,GO:0071356,GO:…	virus receptor activity|structural molecule activity|protein binding|cytoplasm|plasma membrane|integral component of plasma membrane|bicellular tight junction|cell adhesion|aging|establishment of blood-nerve barrier|response to toxic substance|integral component of membrane|basolateral plasma membrane|apical plasma membrane|lateral plasma membrane|calcium-independent cell-cell adhesion via plasma…	hsa04514,hsa04530,hsa04670,hsa05130,hsa05160	Cell adhesion molecules|Tight junction|Leukocyte transendothelial migration|Pathogenic Escherichia coli infection|Hepatitis C
CLDN12	1348.24074137615	0.319602796058598	4.79942028279986	2.89569196664216	1.53390814184319	1.5912555662134e-06	4.84418822157051e-05	Up	11.998824737703	11.7415584912447	11.8983319936599	39.7477100234073	21.5017825336156	9069	claudin 12	GO:0005515,GO:0005886,GO:0005923,GO:0016021,GO:0016328,GO:0016338,GO:0035633,GO:0042802,GO:0120192	protein binding|plasma membrane|bicellular tight junction|integral component of membrane|lateral plasma membrane|calcium-independent cell-cell adhesion via plasma membrane cell-adhesion molecules|maintenance of blood-brain barrier|identical protein binding|tight junction assembly
CLDN15	88.1838446940403	0.397909626192017	-3.08124603483584	0.427484063284566	-1.22605745792716	0.00206136241353977	0.0174211301907425	Down	2.49028485093384	2.32085443809912	4.1809130545507	0.977252612174598	1.31105488529601	24146	claudin 15	GO:0005198,GO:0005886,GO:0005923,GO:0006811,GO:0007155,GO:0016021,GO:0016328,GO:0016338,GO:0042802,GO:0070830	structural molecule activity|plasma membrane|bicellular tight junction|ion transport|cell adhesion|integral component of membrane|lateral plasma membrane|calcium-independent cell-cell adhesion via plasma membrane cell-adhesion molecules|identical protein binding|bicellular tight junction assembly	hsa04514,hsa04530,hsa04670,hsa05130,hsa05160	Cell adhesion molecules|Tight junction|Leukocyte transendothelial migration|Pathogenic Escherichia coli infection|Hepatitis C
CLDN23	167.73947599124	0.27433650630812	-4.45168813629436	0.428907791596447	-1.2212605704843	8.51978411147775e-06	0.000207314746712625	Down	4.93051515900306	4.88393538184753	6.79720972680426	1.90654745727026	2.34462338553283	137075	claudin 23	GO:0005198,GO:0005515,GO:0005886,GO:0005923,GO:0007155,GO:0016021,GO:0016338,GO:0042802,GO:0070830	structural molecule activity|protein binding|plasma membrane|bicellular tight junction|cell adhesion|integral component of membrane|calcium-independent cell-cell adhesion via plasma membrane cell-adhesion molecules|identical protein binding|bicellular tight junction assembly	hsa04514,hsa04530,hsa04670,hsa05130,hsa05160	Cell adhesion molecules|Tight junction|Leukocyte transendothelial migration|Pathogenic Escherichia coli infection|Hepatitis C
CLIC2	166.089221954324	0.414127776406264	-5.88152700710806	0.184833260805775	-2.43570370132705	4.06498601650208e-09	2.57353185504919e-07	Down	5.86253716571083	5.17393650107084	4.34043787438687	0.510254027832147	1.20916355237683	1193	chloride intracellular channel 2	GO:0004364,GO:0004602,GO:0005244,GO:0005254,GO:0005515,GO:0005634,GO:0005654,GO:0005737,GO:0005829,GO:0005886,GO:0006749,GO:0007165,GO:0010880,GO:0010881,GO:0034707,GO:0051099,GO:0060315,GO:0098869,GO:1902476	glutathione transferase activity|glutathione peroxidase activity|voltage-gated ion channel activity|chloride channel activity|protein binding|nucleus|nucleoplasm|cytoplasm|cytosol|plasma membrane|glutathione metabolic process|signal transduction|regulation of release of sequestered calcium ion into cytosol by sarcoplasmic reticulum|regulation of cardiac muscle contraction by regulation of the rel…
CLIC6	609.160526325675	0.272428664923958	-4.25291143138392	0.447942362927637	-1.15861498329176	2.11009048545202e-05	0.000444756822670664	Down	7.71031120584581	9.20431787509767	13.2149999868354	4.07784381587627	3.93319859642041	54102	chloride intracellular channel 6	GO:0005244,GO:0005254,GO:0005737,GO:0005886,GO:0031749,GO:0031750,GO:0031751,GO:0034707,GO:0034765,GO:0070062,GO:1902476	voltage-gated ion channel activity|chloride channel activity|cytoplasm|plasma membrane|D2 dopamine receptor binding|D3 dopamine receptor binding|D4 dopamine receptor binding|chloride channel complex|regulation of ion transmembrane transport|extracellular exosome|chloride transmembrane transport
CLIP1	3172.00435959114	0.189930730646987	5.5213066760915	2.06861592903264	1.04866581111614	3.36487896121778e-08	1.68928730445979e-06	Up	13.9252580537618	13.8448626468616	13.4997000555504	28.0740083830223	22.8688687187317	6249	CAP-Gly domain containing linker protein 1	GO:0000278,GO:0000776,GO:0001578,GO:0001726,GO:0005515,GO:0005634,GO:0005737,GO:0005813,GO:0005829,GO:0005874,GO:0005882,GO:0008017,GO:0008270,GO:0015630,GO:0015631,GO:0030659,GO:0031116,GO:0031122,GO:0035371,GO:0044354,GO:0051010	mitotic cell cycle|kinetochore|microtubule bundle formation|ruffle|protein binding|nucleus|cytoplasm|centrosome|cytosol|microtubule|intermediate filament|microtubule binding|zinc ion binding|microtubule cytoskeleton|tubulin binding|cytoplasmic vesicle membrane|positive regulation of microtubule polymerization|cytoplasmic microtubule organization|microtubule plus-end|macropinosome|microtubule plus…	hsa04150	mTOR signaling pathway
CLU	693.839683085374	0.360927595627044	-4.15874234111138	0.353307217353411	-1.50100487400971	3.20004611925297e-05	0.000628932141130103	Down	19.5217060997442	21.0263278443672	15.1417538651975	3.87620725306783	8.03897458950509	1191	clusterin	GO:0000902,GO:0001540,GO:0001774,GO:0001836,GO:0002434,GO:0002576,GO:0005102,GO:0005515,GO:0005576,GO:0005615,GO:0005634,GO:0005737,GO:0005739,GO:0005743,GO:0005794,GO:0005829,GO:0005856,GO:0006629,GO:0006956,GO:0006958,GO:0009615,GO:0009986,GO:0010628,GO:0016020,GO:0016887,GO:0017038,GO:0019730,GO:0030449,GO:0031093,GO:0031333,GO:0031334,GO:0031625,GO:0032286,GO:0032436,GO:0032760,GO:0032991,GO:…	cell morphogenesis|amyloid-beta binding|microglial cell activation|release of cytochrome c from mitochondria|immune complex clearance|platelet degranulation|signaling receptor binding|protein binding|extracellular region|extracellular space|nucleus|cytoplasm|mitochondrion|mitochondrial inner membrane|Golgi apparatus|cytosol|cytoskeleton|lipid metabolic process|complement activation|complement act…	hsa04610	Complement and coagulation cascades
CLVS1	21.7517174158511	0.594714771245238	-3.16202643098428	0.27158885337598	-1.88050382557421	0.00156675342883236	0.0140106925373333	Down	0.426505947397256	0.313251271640734	0.411185705132251	0.0821750215334273	0.104994019130319	157807	clavesin 1	GO:0005515,GO:0005768,GO:0005802,GO:0007040,GO:0030136,GO:0031901,GO:0032588,GO:0080025,GO:1902936	protein binding|endosome|trans-Golgi network|lysosome organization|clathrin-coated vesicle|early endosome membrane|trans-Golgi network membrane|phosphatidylinositol-3,5-bisphosphate binding|phosphatidylinositol bisphosphate binding
CMPK2	168.341944367135	0.270274537911581	-5.17973585109364	0.378942087087041	-1.39995071365838	2.22200316080046e-07	8.88056458791423e-06	Down	2.64178967050452	3.14326504838585	3.60203815463552	0.916189853608133	1.20962471315195	129607	cytidine/uridine monophosphate kinase 2	GO:0004127,GO:0004550,GO:0004798,GO:0005524,GO:0005654,GO:0005737,GO:0005739,GO:0006165,GO:0006227,GO:0006233,GO:0006235,GO:0009041,GO:0009142,GO:0033862,GO:0046940,GO:0071222	cytidylate kinase activity|nucleoside diphosphate kinase activity|thymidylate kinase activity|ATP binding|nucleoplasm|cytoplasm|mitochondrion|nucleoside diphosphate phosphorylation|dUDP biosynthetic process|dTDP biosynthetic process|dTTP biosynthetic process|uridylate kinase activity|nucleoside triphosphate biosynthetic process|UMP kinase activity|nucleoside monophosphate phosphorylation|cellular…	hsa00240	Pyrimidine metabolism
CMYA5	81.385690178587	0.47126925128189	-3.8347956134267	0.285740758132182	-1.80722125755868	0.000125668749468606	0.00191080602273838	Down	0.404333064723557	0.461503102565349	0.583556070850016	0.0674350992438197	0.181332302439158	202333	cardiomyopathy associated 5	GO:0005515,GO:0005634,GO:0005829,GO:0005886,GO:0016529,GO:0016607,GO:0031430,GO:0043231,GO:0048471	protein binding|nucleus|cytosol|plasma membrane|sarcoplasmic reticulum|nuclear speck|M band|intracellular membrane-bounded organelle|perinuclear region of cytoplasm
CNGA3	6.73842855433305	1.08311103644716	2.64530908409397	7.28618417920032	2.86516346379612	0.00816163285703071	0.0488196667719044	Up	0.0382929684548928	0.0134998213871707	0.0253148377255868	0.113830720421787	0.226240183727984	1261	cyclic nucleotide gated channel subunit alpha 3	GO:0005222,GO:0005223,GO:0005515,GO:0005737,GO:0005886,GO:0006812,GO:0007165,GO:0007601,GO:0008022,GO:0015276,GO:0030425,GO:0030553,GO:0031960,GO:0032026,GO:0043194,GO:0043204,GO:0051591,GO:0097386,GO:0098659,GO:1902495	intracellular cAMP-activated cation channel activity|intracellular cGMP-activated cation channel activity|protein binding|cytoplasm|plasma membrane|cation transport|signal transduction|visual perception|protein C-terminus binding|ligand-gated ion channel activity|dendrite|cGMP binding|response to corticosteroid|response to magnesium ion|axon initial segment|perikaryon|response to cAMP|glial cell …	hsa04024,hsa04740	cAMP signaling pathway|Olfactory transduction
CNN1	140.449389095757	0.358679769602775	6.24593141168493	4.72491782913569	2.24028923969789	4.21282024602125e-10	3.52497263626152e-08	Up	1.31493710626504	1.39070566630409	1.13291776883534	3.93017749697869	7.0046839733761	1264	calponin 1	GO:0003779,GO:0005515,GO:0005516,GO:0005856,GO:0005925,GO:0006940,GO:0031032,GO:1904706	actin binding|protein binding|calmodulin binding|cytoskeleton|focal adhesion|regulation of smooth muscle contraction|actomyosin structure organization|negative regulation of vascular associated smooth muscle cell proliferation
COCH	11.6651490742716	0.85592661958714	-2.87639859855779	0.181496529998086	-2.46198612904875	0.00402241411511564	0.0286356892754816	Down	0.352076163278796	0.351676446452688	0.368523418923122	0.077525273111893	0.0385206470788527	1690	cochlin	GO:0005515,GO:0005518,GO:0007605,GO:0008360,GO:0042742,GO:0045089,GO:0062023	protein binding|collagen binding|sensory perception of sound|regulation of cell shape|defense response to bacterium|positive regulation of innate immune response|collagen-containing extracellular matrix
COL10A1	146.566370010654	0.500507928655965	-4.34939604636233	0.221149332667672	-2.17690720606926	1.36512976345536e-05	0.000306629146868435	Down	1.90783818953366	2.07107015915375	0.813856597000953	0.328150213682048	0.311923288540954	1300	collagen type X alpha 1 chain	GO:0001501,GO:0005201,GO:0005515,GO:0005576,GO:0005581,GO:0005615,GO:0005788,GO:0030020,GO:0030198,GO:0031012,GO:0046872,GO:0062023	skeletal system development|extracellular matrix structural constituent|protein binding|extracellular region|collagen trimer|extracellular space|endoplasmic reticulum lumen|extracellular matrix structural constituent conferring tensile strength|extracellular matrix organization|extracellular matrix|metal ion binding|collagen-containing extracellular matrix	hsa04974	Protein digestion and absorption
COL14A1	70.9083248617485	0.621960719630875	-5.39288828475395	0.0977903096661776	-3.35416467847449	6.93340623821816e-08	3.1131613921512e-06	Down	0.818991719111857	0.743320330784878	0.460784389727809	0.0230218163444978	0.0972319016605745	7373	collagen type XIV alpha 1 chain	GO:0003723,GO:0005201,GO:0005518,GO:0005576,GO:0005581,GO:0005596,GO:0005614,GO:0005615,GO:0005788,GO:0030020,GO:0030198,GO:0030199,GO:0030674,GO:0031012,GO:0062023,GO:0098609	RNA binding|extracellular matrix structural constituent|collagen binding|extracellular region|collagen trimer|collagen type XIV trimer|interstitial matrix|extracellular space|endoplasmic reticulum lumen|extracellular matrix structural constituent conferring tensile strength|extracellular matrix organization|collagen fibril organization|protein-macromolecule adaptor activity|extracellular matrix|c…	hsa04974	Protein digestion and absorption
COL15A1	764.917820369372	0.605685473514694	-5.68886939996271	0.0917806887681354	-3.44566555627966	1.27883223038351e-08	7.2322259100108e-07	Down	14.1009297648422	13.7360682614462	8.02927770157606	0.329979367604468	1.68644239518845	1306	collagen type XV alpha 1 chain	GO:0001525,GO:0001886,GO:0005201,GO:0005576,GO:0005582,GO:0005615,GO:0005788,GO:0007155,GO:0007165,GO:0016021,GO:0030020,GO:0030198,GO:0030574,GO:0031012,GO:0062023,GO:0070062	angiogenesis|endothelial cell morphogenesis|extracellular matrix structural constituent|extracellular region|collagen type XV trimer|extracellular space|endoplasmic reticulum lumen|cell adhesion|signal transduction|integral component of membrane|extracellular matrix structural constituent conferring tensile strength|extracellular matrix organization|collagen catabolic process|extracellular matrix…	hsa04974	Protein digestion and absorption
COL1A1	346486.467053613	0.331084392782434	3.56857018403439	2.26812144817932	1.18149789248252	0.000358934708269737	0.00445415247695004	Up	2387.50717159074	2236.05275694556	1726.98120206937	5448.82469784616	3142.34630096299	1277	collagen type I alpha 1 chain	GO:0001501,GO:0001503,GO:0001568,GO:0001649,GO:0001957,GO:0001958,GO:0002020,GO:0005201,GO:0005515,GO:0005576,GO:0005584,GO:0005615,GO:0005737,GO:0005788,GO:0005794,GO:0007596,GO:0007601,GO:0007605,GO:0009612,GO:0010718,GO:0010812,GO:0015031,GO:0030020,GO:0030141,GO:0030168,GO:0030198,GO:0030199,GO:0030335,GO:0031012,GO:0031960,GO:0032355,GO:0032964,GO:0034504,GO:0034505,GO:0038063,GO:0042493,GO:…	skeletal system development|ossification|blood vessel development|osteoblast differentiation|intramembranous ossification|endochondral ossification|protease binding|extracellular matrix structural constituent|protein binding|extracellular region|collagen type I trimer|extracellular space|cytoplasm|endoplasmic reticulum lumen|Golgi apparatus|blood coagulation|visual perception|sensory perception o…	hsa04151,hsa04510,hsa04512,hsa04611,hsa04926,hsa04933,hsa04974,hsa05146,hsa05165,hsa05205	PI3K-Akt signaling pathway|Focal adhesion|ECM-receptor interaction|Platelet activation|Relaxin signaling pathway|AGE-RAGE signaling pathway in diabetic complications|Protein digestion and absorption|Amoebiasis|Human papillomavirus infection|Proteoglycans in cancer
COL21A1	89.0262040468108	0.581061067552553	-6.00992928274049	0.0888714646540424	-3.49213592494453	1.85604269619713e-09	1.29542726327749e-07	Down	1.98046317361047	1.96440864217107	0.965295163714519	0.0776087592987462	0.187301772227478	81578	collagen type XXI alpha 1 chain	GO:0005576,GO:0005581,GO:0005615,GO:0005788,GO:0005829,GO:0030020,GO:0062023	extracellular region|collagen trimer|extracellular space|endoplasmic reticulum lumen|cytosol|extracellular matrix structural constituent conferring tensile strength|collagen-containing extracellular matrix	hsa04974	Protein digestion and absorption
COL23A1	21.7154551523903	1.54528479892568	-3.94583689258037	0.0146045147165022	-6.0974417691446	7.95217350852789e-05	0.00132148314239276	Down	0.561023691905737	0.379744435737605	0.322668498569223	0.0111180953231743	0	91522	collagen type XXIII alpha 1 chain	GO:0005201,GO:0005515,GO:0005581,GO:0005615,GO:0005788,GO:0005886,GO:0016021,GO:0030020,GO:0030198,GO:0031012,GO:0062023	extracellular matrix structural constituent|protein binding|collagen trimer|extracellular space|endoplasmic reticulum lumen|plasma membrane|integral component of membrane|extracellular matrix structural constituent conferring tensile strength|extracellular matrix organization|extracellular matrix|collagen-containing extracellular matrix	hsa04974	Protein digestion and absorption
COL4A1	8409.90857925952	0.237962294133901	5.92428863061097	2.65692464975387	1.40975731365157	3.13652146210177e-09	2.05859399448404e-07	Up	18.565038425145	18.140946579849	16.4638809067971	49.0011426153112	35.2659129924349	1282	collagen type IV alpha 1 chain	GO:0001569,GO:0005201,GO:0005515,GO:0005576,GO:0005587,GO:0005604,GO:0005615,GO:0005788,GO:0007420,GO:0007528,GO:0030020,GO:0030198,GO:0030855,GO:0031012,GO:0038063,GO:0048407,GO:0048514,GO:0061304,GO:0061333,GO:0062023,GO:0071230,GO:0071711	branching involved in blood vessel morphogenesis|extracellular matrix structural constituent|protein binding|extracellular region|collagen type IV trimer|basement membrane|extracellular space|endoplasmic reticulum lumen|brain development|neuromuscular junction development|extracellular matrix structural constituent conferring tensile strength|extracellular matrix organization|epithelial cell diff…	hsa04151,hsa04510,hsa04512,hsa04926,hsa04933,hsa04974,hsa05146,hsa05165,hsa05200,hsa05222	PI3K-Akt signaling pathway|Focal adhesion|ECM-receptor interaction|Relaxin signaling pathway|AGE-RAGE signaling pathway in diabetic complications|Protein digestion and absorption|Amoebiasis|Human papillomavirus infection|Pathways in cancer|Small cell lung cancer
COLCA2	5.88164318065447	1.75721627137876	-3.23003203697701	0.0195611520134726	-5.67586485245069	0.00123776347527733	0.0117503695251502	Down	0.11891076928643	0.0978153385860867	0.196524776595508	0	0	120376	colorectal cancer associated 2	GO:0005737	cytoplasm
CPA4	761.52285112881	0.349236047713711	13.6653576067523	27.3304153711068	4.77243548117666	1.63498591134587e-42	3.89889640325612e-39	Up	1.0613603048806	1.37853014810212	1.45868813152472	21.4578841239224	42.6111808248548	51200	carboxypeptidase A4	GO:0004181,GO:0005575,GO:0005615,GO:0006508,GO:0008270,GO:0016573	metallocarboxypeptidase activity|cellular_component|extracellular space|proteolysis|zinc ion binding|histone acetylation
CPT1B	112.687317939892	0.404014678716132	-4.05614589522632	0.321136269566152	-1.63874248068562	4.98891037514545e-05	0.000909316301243071	Down	2.73922367680667	2.95700087664587	3.57799916413444	0.542846057833677	1.24633203435927	1375	carnitine palmitoyltransferase 1B	GO:0004095,GO:0005515,GO:0005739,GO:0005741,GO:0006631,GO:0006635,GO:0006853,GO:0009437,GO:0009637,GO:0015909,GO:0016021	carnitine O-palmitoyltransferase activity|protein binding|mitochondrion|mitochondrial outer membrane|fatty acid metabolic process|fatty acid beta-oxidation|carnitine shuttle|carnitine metabolic process|response to blue light|long-chain fatty acid transport|integral component of membrane	hsa00071,hsa03320,hsa04152,hsa04714,hsa04920,hsa04922,hsa04931	Fatty acid degradation|PPAR signaling pathway|AMPK signaling pathway|Thermogenesis|Adipocytokine signaling pathway|Glucagon signaling pathway|Insulin resistance
CPXM1	163.118340536011	0.403968900512076	-5.51301940995993	0.213589348850888	-2.22708838954325	3.52729314248431e-08	1.76463322666662e-06	Down	6.23147148698835	5.98929575709522	4.14120273626671	0.714955296476347	1.39945381138323	56265	carboxypeptidase X, M14 family member 1	GO:0004181,GO:0005615,GO:0006518,GO:0008270,GO:0016485	metallocarboxypeptidase activity|extracellular space|peptide metabolic process|zinc ion binding|protein processing
CRACD	17.7023365150752	0.639522009953581	-2.74045120246882	0.296770817491814	-1.75257886118257	0.00613548919656054	0.0394546424379273	Down	0.133304822981415	0.167840521278668	0.195135207468065	0.0440295050615932	0.0437546352938679	57482	capping protein inhibiting regulator of actin dynamics	GO:0005515,GO:0005829,GO:0010669,GO:0030277,GO:0030838,GO:2000813	protein binding|cytosol|epithelial structure maintenance|maintenance of gastrointestinal epithelium|positive regulation of actin filament polymerization|negative regulation of barbed-end actin filament capping
CRACR2A	87.0767599852674	0.395852406845804	-4.20146346323726	0.315746922099019	-1.66315942419718	2.65195051902068e-05	0.000534524925275865	Down	1.37598879856962	1.10926574587711	1.15454696561583	0.438587135011976	0.246349491079575	84766	calcium release activated channel regulator 2A	GO:0002115,GO:0002250,GO:0005509,GO:0005515,GO:0005576,GO:0005737,GO:0016020,GO:0032237,GO:0035580,GO:0043312,GO:0051928	store-operated calcium entry|adaptive immune response|calcium ion binding|protein binding|extracellular region|cytoplasm|membrane|activation of store-operated calcium channel activity|specific granule lumen|neutrophil degranulation|positive regulation of calcium ion transport
CREBRF	628.144997223882	0.315037085994865	-3.2574116563903	0.490999861903025	-1.02620547611491	0.00112433249826591	0.0109509526107478	Down	4.84156806781019	5.24246392226792	5.92506696522115	1.58643926732917	3.14045843462978	153222	CREB3 regulatory factor	GO:0000977,GO:0000981,GO:0001228,GO:0005515,GO:0005634,GO:0005654,GO:0006357,GO:0030968,GO:0045944	RNA polymerase II transcription regulatory region sequence-specific DNA binding|DNA-binding transcription factor activity, RNA polymerase II-specific|DNA-binding transcription activator activity, RNA polymerase II-specific|protein binding|nucleus|nucleoplasm|regulation of transcription by RNA polymerase II|endoplasmic reticulum unfolded protein response|positive regulation of transcription by RNA…
CRIM1	9810.19146543549	0.17391734530819	5.78146810638119	2.00763581055449	1.00549758504579	7.40515215117253e-09	4.37821970987507e-07	Up	31.5890086960365	33.7030060934084	37.2468435684645	53.2888594705094	69.9927950121164	51232	cysteine rich transmembrane BMP regulator 1	GO:0004867,GO:0005010,GO:0005520,GO:0005576,GO:0005886,GO:0007399,GO:0010951,GO:0016021,GO:0030165,GO:0030514,GO:0045668,GO:0048009	serine-type endopeptidase inhibitor activity|insulin-like growth factor-activated receptor activity|insulin-like growth factor binding|extracellular region|plasma membrane|nervous system development|negative regulation of endopeptidase activity|integral component of membrane|PDZ domain binding|negative regulation of BMP signaling pathway|negative regulation of osteoblast differentiation|insulin-l…
CRISPLD1	13.6368681221158	0.874426245663628	-3.10488099449223	0.152302398677284	-2.71498943124619	0.00190355595773904	0.0163776780777692	Down	0.182603844887421	0.217266457562417	0.350831840491793	0.0452344300055334	0.0224760190337067	83690	cysteine rich secretory protein LCCL domain containing 1	GO:0003674,GO:0005615,GO:0060325,GO:0070062	molecular_function|extracellular space|face morphogenesis|extracellular exosome
CRLF1	105.176655690317	0.429109924639365	3.36676171372569	2.72208263776349	1.44471086525553	0.000760563758228228	0.00807280879282603	Up	2.17829290783711	1.79886476944844	1.89374179516394	2.95673643574365	6.69927375366073	9244	cytokine receptor like factor 1	GO:0001657,GO:0004896,GO:0005125,GO:0005127,GO:0005515,GO:0005576,GO:0005615,GO:0005829,GO:0008284,GO:0009897,GO:0019221,GO:0019955,GO:0042531,GO:0043235,GO:0043524,GO:0070106,GO:0097058,GO:2000672	ureteric bud development|cytokine receptor activity|cytokine activity|ciliary neurotrophic factor receptor binding|protein binding|extracellular region|extracellular space|cytosol|positive regulation of cell population proliferation|external side of plasma membrane|cytokine-mediated signaling pathway|cytokine binding|positive regulation of tyrosine phosphorylation of STAT protein|receptor complex…
CRYM	27.4985570744598	0.520856693148409	4.03311687458901	4.28910287101221	2.10067591837948	5.50418867423039e-05	0.000980296828494139	Up	0.470306629746606	0.420882314417571	0.466367710327575	2.0432984239129	1.42494204235979	1428	crystallin mu	GO:0000122,GO:0003714,GO:0005515,GO:0005737,GO:0005782,GO:0005829,GO:0006554,GO:0007605,GO:0042403,GO:0042562,GO:0042803,GO:0047127,GO:0050661,GO:0055114,GO:0070062,GO:0070324,GO:0070327	negative regulation of transcription by RNA polymerase II|transcription corepressor activity|protein binding|cytoplasm|peroxisomal matrix|cytosol|lysine catabolic process|sensory perception of sound|thyroid hormone metabolic process|hormone binding|protein homodimerization activity|thiomorpholine-carboxylate dehydrogenase activity|NADP binding|oxidation-reduction process|extracellular exosome|thy…
CSAD	146.098234113704	0.315794344526767	-3.3041272516156	0.485174388529548	-1.04342469965698	0.000952725766296491	0.00967015216496665	Down	2.19713318194968	2.39992318133887	2.39303319830954	0.737591967522628	1.30046131852988	51380	cysteine sulfinic acid decarboxylase	GO:0004068,GO:0004782,GO:0005737,GO:0019449,GO:0019452,GO:0030170,GO:0042412	aspartate 1-decarboxylase activity|sulfinoalanine decarboxylase activity|cytoplasm|L-cysteine catabolic process to hypotaurine|L-cysteine catabolic process to taurine|pyridoxal phosphate binding|taurine biosynthetic process	hsa00430	Taurine and hypotaurine metabolism
CSGALNACT1	15.0702105550112	0.972106615888477	-3.61080684406102	0.087772376384615	-3.51008922180711	0.000305245934607323	0.00388759792787782	Down	0.131397792459272	0.149263130522506	0.0820390455378618	0.00482218092236974	0.0143762302540655	55790	chondroitin sulfate N-acetylgalactosaminyltransferase 1	GO:0000139,GO:0001958,GO:0008376,GO:0008955,GO:0015014,GO:0015020,GO:0019276,GO:0030166,GO:0030173,GO:0030198,GO:0030206,GO:0030210,GO:0032580,GO:0046398,GO:0046872,GO:0047237,GO:0047238,GO:0050650,GO:0050651,GO:0050653,GO:0051216	Golgi membrane|endochondral ossification|acetylgalactosaminyltransferase activity|peptidoglycan glycosyltransferase activity|heparan sulfate proteoglycan biosynthetic process, polysaccharide chain biosynthetic process|glucuronosyltransferase activity|UDP-N-acetylgalactosamine metabolic process|proteoglycan biosynthetic process|integral component of Golgi membrane|extracellular matrix organization…	hsa00532	Glycosaminoglycan biosynthesis - chondroitin sulfate / dermatan sulfate
CSRP2	469.291961949645	0.220254361095147	-5.87214007748183	0.40799843939511	-1.29336446102697	4.30204989272406e-09	2.68793580196925e-07	Down	40.1073860167405	38.1221277740576	32.6795596788808	13.6061977126776	13.5212562081189	1466	cysteine and glycine rich protein 2	GO:0003674,GO:0005515,GO:0005634,GO:0005737,GO:0005925,GO:0007275,GO:0008307,GO:0030018,GO:0030036,GO:0030154,GO:0042805,GO:0045214,GO:0046872,GO:0060537	molecular_function|protein binding|nucleus|cytoplasm|focal adhesion|multicellular organism development|structural constituent of muscle|Z disc|actin cytoskeleton organization|cell differentiation|actinin binding|sarcomere organization|metal ion binding|muscle tissue development
CXADR	26.5891226568118	0.756235946854294	3.02088286210831	4.87195298652534	2.28450021156239	0.00252038843915733	0.0203164607253313	Up	0.0830415503044618	0.0526959140464687	0.139988301009699	0.592443775085259	0.196248411716303	1525	CXADR Ig-like cell adhesion molecule	GO:0001618,GO:0001669,GO:0005178,GO:0005515,GO:0005576,GO:0005654,GO:0005737,GO:0005886,GO:0005887,GO:0005911,GO:0005912,GO:0005923,GO:0007005,GO:0007157,GO:0007507,GO:0008013,GO:0008354,GO:0010669,GO:0016323,GO:0016327,GO:0030054,GO:0030165,GO:0030175,GO:0030426,GO:0030593,GO:0031532,GO:0032991,GO:0043005,GO:0044297,GO:0045121,GO:0045216,GO:0046629,GO:0046718,GO:0048739,GO:0050776,GO:0050839,GO:…	virus receptor activity|acrosomal vesicle|integrin binding|protein binding|extracellular region|nucleoplasm|cytoplasm|plasma membrane|integral component of plasma membrane|cell-cell junction|adherens junction|bicellular tight junction|mitochondrion organization|heterophilic cell-cell adhesion via plasma membrane cell adhesion molecules|heart development|beta-catenin binding|germ cell migration|ep…	hsa05416	Viral myocarditis
CXCL6	3386.02593676847	0.404507793538876	-5.50138682724586	0.213846300338697	-2.22535384689306	3.76815454381415e-08	1.87204011155878e-06	Down	203.138758075167	202.260700646096	118.516263313122	21.9705716090897	46.1297405195269	6372	C-X-C motif chemokine ligand 6	GO:0001776,GO:0005515,GO:0005576,GO:0005615,GO:0006935,GO:0006954,GO:0007165,GO:0007186,GO:0007267,GO:0008009,GO:0008201,GO:0030593,GO:0032642,GO:0042119,GO:0042742,GO:0045236,GO:0061844,GO:0070098,GO:0070951,GO:0071222	leukocyte homeostasis|protein binding|extracellular region|extracellular space|chemotaxis|inflammatory response|signal transduction|G protein-coupled receptor signaling pathway|cell-cell signaling|chemokine activity|heparin binding|neutrophil chemotaxis|regulation of chemokine production|neutrophil activation|defense response to bacterium|CXCR chemokine receptor binding|antimicrobial humoral immu…	hsa04060,hsa04061,hsa04062,hsa04657,hsa04668,hsa05133,hsa05323	Cytokine-cytokine receptor interaction|Viral protein interaction with cytokine and cytokine receptor|Chemokine signaling pathway|IL-17 signaling pathway|TNF signaling pathway|Pertussis|Rheumatoid arthritis
CYFIP2	377.66051909668	0.353078130869842	2.86223828304084	2.01474009850534	1.01059374308016	0.00420660517132516	0.0295474260143939	Up	1.87660468792916	1.81614961113682	2.48597355522495	4.78870476401396	2.56847293660501	26999	cytoplasmic FMR1 interacting protein 2	GO:0000340,GO:0000902,GO:0005515,GO:0005634,GO:0005737,GO:0005829,GO:0006915,GO:0016020,GO:0030833,GO:0031209,GO:0038096,GO:0043005,GO:0045202,GO:0045862,GO:0048010,GO:0048471,GO:0070062,GO:0097202,GO:0098609	RNA 7-methylguanosine cap binding|cell morphogenesis|protein binding|nucleus|cytoplasm|cytosol|apoptotic process|membrane|regulation of actin filament polymerization|SCAR complex|Fc-gamma receptor signaling pathway involved in phagocytosis|neuron projection|synapse|positive regulation of proteolysis|vascular endothelial growth factor receptor signaling pathway|perinuclear region of cytoplasm|extr…	hsa03013,hsa04810,hsa05130,hsa05132	RNA transport|Regulation of actin cytoskeleton|Pathogenic Escherichia coli infection|Salmonella infection
CYP19A1	38.2882019681248	0.662852732379697	-3.97333859100462	0.161126049221855	-2.63373834171711	7.08721905539179e-05	0.00120575422407308	Down	0.673367889301208	0.448763593768838	0.557964733853998	0.027420160518269	0.136244902310147	1588	cytochrome P450 family 19 subfamily A member 1	GO:0005506,GO:0005783,GO:0005789,GO:0006694,GO:0006703,GO:0006710,GO:0008395,GO:0008585,GO:0009055,GO:0016020,GO:0016021,GO:0016125,GO:0016712,GO:0019825,GO:0020037,GO:0022900,GO:0032355,GO:0070330,GO:2000866	iron ion binding|endoplasmic reticulum|endoplasmic reticulum membrane|steroid biosynthetic process|estrogen biosynthetic process|androgen catabolic process|steroid hydroxylase activity|female gonad development|electron transfer activity|membrane|integral component of membrane|sterol metabolic process|oxidoreductase activity, acting on paired donors, with incorporation or reduction of molecular ox…	hsa00140,hsa04913	Steroid hormone biosynthesis|Ovarian steroidogenesis
CYP26B1	173.753530217111	0.608077274849391	-3.97442034111357	0.187276957891578	-2.41675469013033	7.05508693937321e-05	0.0012045845337536	Down	2.88615521502618	3.12157190679406	2.85118310685414	0.151084892840285	0.857952525295034	56603	cytochrome P450 family 26 subfamily B member 1	GO:0001709,GO:0001768,GO:0001822,GO:0001972,GO:0004497,GO:0005506,GO:0005515,GO:0005737,GO:0005789,GO:0006766,GO:0006805,GO:0006954,GO:0007140,GO:0007283,GO:0008401,GO:0009954,GO:0010628,GO:0016125,GO:0016491,GO:0016709,GO:0020037,GO:0030326,GO:0033189,GO:0034653,GO:0042573,GO:0043587,GO:0045580,GO:0048384,GO:0048387,GO:0055114,GO:0060349,GO:0061436,GO:0070268,GO:0071300,GO:2001037	cell fate determination|establishment of T cell polarity|kidney development|retinoic acid binding|monooxygenase activity|iron ion binding|protein binding|cytoplasm|endoplasmic reticulum membrane|vitamin metabolic process|xenobiotic metabolic process|inflammatory response|male meiotic nuclear division|spermatogenesis|retinoic acid 4-hydroxylase activity|proximal/distal pattern formation|positive r…	hsa00830	Retinol metabolism
CYP39A1	12.8559380371498	0.7967996305179	-2.97785263774684	0.193076986308151	-2.37275188149344	0.00290275510568977	0.0226582760786739	Down	0.174887505942409	0.194699762741973	0.182550300395355	0.0364824814644202	0.0271910449968372	51302	cytochrome P450 family 39 subfamily A member 1	GO:0005506,GO:0005789,GO:0006699,GO:0006707,GO:0007586,GO:0008387,GO:0008395,GO:0008396,GO:0016021,GO:0016125,GO:0020037,GO:0042632,GO:0043231,GO:0055114	iron ion binding|endoplasmic reticulum membrane|bile acid biosynthetic process|cholesterol catabolic process|digestion|steroid 7-alpha-hydroxylase activity|steroid hydroxylase activity|oxysterol 7-alpha-hydroxylase activity|integral component of membrane|sterol metabolic process|heme binding|cholesterol homeostasis|intracellular membrane-bounded organelle|oxidation-reduction process	hsa00120	Primary bile acid biosynthesis
CYP7B1	5745.66105170016	0.292005998856675	-6.37974338471289	0.274918645294723	-1.86292333950235	1.7738496567399e-10	1.63743489604094e-08	Down	15.8687024622194	16.6930203786293	15.8277440590874	2.76377852788088	5.2582717754448	9420	cytochrome P450 family 7 subfamily B member 1	GO:0005506,GO:0005789,GO:0006699,GO:0008203,GO:0008395,GO:0008396,GO:0016021,GO:0016125,GO:0020037,GO:0033147,GO:0033783,GO:0035754,GO:0042632,GO:0047092,GO:0050679,GO:0055114,GO:0060740	iron ion binding|endoplasmic reticulum membrane|bile acid biosynthetic process|cholesterol metabolic process|steroid hydroxylase activity|oxysterol 7-alpha-hydroxylase activity|integral component of membrane|sterol metabolic process|heme binding|negative regulation of intracellular estrogen receptor signaling pathway|25-hydroxycholesterol 7alpha-hydroxylase activity|B cell chemotaxis|cholesterol …	hsa00120,hsa00140	Primary bile acid biosynthesis|Steroid hormone biosynthesis
D2HGDH	409.513767170273	0.214922116516244	-4.77517762991324	0.490970659683582	-1.02629128296198	1.79548699566355e-06	5.37444099036698e-05	Down	5.93239081718269	5.95411022285944	7.87562241205997	2.96312397868454	2.81348845483316	728294	D-2-hydroxyglutarate dehydrogenase	GO:0005739,GO:0005759,GO:0006103,GO:0010042,GO:0010043,GO:0032025,GO:0032026,GO:0044267,GO:0051592,GO:0051990,GO:0055114,GO:0071949	mitochondrion|mitochondrial matrix|2-oxoglutarate metabolic process|response to manganese ion|response to zinc ion|response to cobalt ion|response to magnesium ion|cellular protein metabolic process|response to calcium ion|(R)-2-hydroxyglutarate dehydrogenase activity|oxidation-reduction process|FAD binding
DACH1	18.8273187724949	0.846570163637444	-2.85218685584191	0.187559950264823	-2.41457629327465	0.00434195691289913	0.0302604576277451	Down	0.0780593508748464	0.0922698592778777	0.241323300591582	0.0272989825064329	0.0180857059645453	1602	dachshund family transcription factor 1	GO:0000122,GO:0000977,GO:0000978,GO:0000981,GO:0001227,GO:0001967,GO:0005515,GO:0005634,GO:0005667,GO:0005737,GO:0006357,GO:0007585,GO:0008283,GO:0010944,GO:0030336,GO:0033262,GO:0045892,GO:0046545,GO:0048147,GO:0060244,GO:2000279	negative regulation of transcription by RNA polymerase II|RNA polymerase II transcription regulatory region sequence-specific DNA binding|RNA polymerase II cis-regulatory region sequence-specific DNA binding|DNA-binding transcription factor activity, RNA polymerase II-specific|DNA-binding transcription repressor activity, RNA polymerase II-specific|suckling behavior|protein binding|nucleus|transc…
DAGLB	563.786961216622	0.161076103865407	8.7089228704876	2.64414146477086	1.40279936484248	3.06775923205489e-18	1.15509208137477e-15	Up	6.36804377137161	6.15437788959476	7.18570451903535	15.3215499251923	15.8025018472238	221955	diacylglycerol lipase beta	GO:0001516,GO:0004806,GO:0005515,GO:0005654,GO:0005765,GO:0005886,GO:0007216,GO:0007405,GO:0010898,GO:0016021,GO:0016042,GO:0016298,GO:0019369,GO:0022008,GO:0042136,GO:0045211,GO:0046872,GO:0050727,GO:0071926,GO:0098921	prostaglandin biosynthetic process|triglyceride lipase activity|protein binding|nucleoplasm|lysosomal membrane|plasma membrane|G protein-coupled glutamate receptor signaling pathway|neuroblast proliferation|positive regulation of triglyceride catabolic process|integral component of membrane|lipid catabolic process|lipase activity|arachidonic acid metabolic process|neurogenesis|neurotransmitter bi…	hsa04723,hsa04925	Retrograde endocannabinoid signaling|Aldosterone synthesis and secretion
DAZL	26.9240617735115	0.874423821388661	-2.77842655764545	0.185626891519048	-2.42952236798408	0.00546228596982078	0.0362497159815379	Down	0.937457934504745	0.743606702875281	0.263388514621556	0.170299126258426	0.0461552655525261	1618	deleted in azoospermia like	GO:0003723,GO:0003730,GO:0005515,GO:0005634,GO:0005737,GO:0007275,GO:0007281,GO:0007283,GO:0008494,GO:0032991,GO:0045948,GO:0070935	RNA binding|mRNA 3'-UTR binding|protein binding|nucleus|cytoplasm|multicellular organism development|germ cell development|spermatogenesis|translation activator activity|protein-containing complex|positive regulation of translational initiation|3'-UTR-mediated mRNA stabilization
DCAF7	2412.79752434726	0.271334881964474	3.70333704231417	2.00672721827996	1.00484451925098	0.000212781882955578	0.00289950779174135	Up	14.1706387455033	13.4059160831192	17.2370667515244	32.4212555506485	20.8860361616208	10238	DDB1 and CUL4 associated factor 7	GO:0005515,GO:0005634,GO:0005654,GO:0005737,GO:0005829,GO:0007275,GO:0016363,GO:0016567,GO:0016604,GO:0030674,GO:0032991,GO:0043687,GO:0080008	protein binding|nucleus|nucleoplasm|cytoplasm|cytosol|multicellular organism development|nuclear matrix|protein ubiquitination|nuclear body|protein-macromolecule adaptor activity|protein-containing complex|post-translational protein modification|Cul4-RING E3 ubiquitin ligase complex
DCBLD1	4343.40621799404	0.227844362202217	6.34561868056559	2.72416377723372	1.44581344105194	2.21533336928923e-10	1.96875713340312e-08	Up	31.1948950268047	31.481583474882	36.7692514738556	93.6865322551642	67.2534466933226	285761	discoidin, CUB and LCCL domain containing 1	GO:0016021	integral component of membrane
DCBLD2	7429.35016555766	0.219539637215169	11.3321241524468	5.60941540350152	2.48785042530541	9.09713878610081e-30	9.29727583939503e-27	Up	22.1625708420878	23.0706205657548	23.4019969373246	132.725151776309	96.4542220386773	131566	discoidin, CUB and LCCL domain containing 2	GO:0005515,GO:0005887,GO:0009986,GO:0030308,GO:0030522,GO:0042060	protein binding|integral component of plasma membrane|cell surface|negative regulation of cell growth|intracellular receptor signaling pathway|wound healing
DCHS1	1247.78789264679	0.2674640726678	-4.27392541080654	0.452778859103455	-1.14312149665272	1.92061309336482e-05	0.00041323506977239	Down	9.12642528369523	8.95992205833901	6.27536466693715	3.07044369273628	3.57175895191784	8642	dachsous cadherin-related 1	GO:0000902,GO:0001658,GO:0003192,GO:0003273,GO:0005509,GO:0005912,GO:0007043,GO:0007156,GO:0007157,GO:0007275,GO:0007389,GO:0016020,GO:0016021,GO:0016339,GO:0016342,GO:0021915,GO:0022008,GO:0034332,GO:0035329,GO:0036342,GO:0043931,GO:0045177,GO:0045296,GO:0048565,GO:0072137,GO:0072659,GO:0090102,GO:0098742	cell morphogenesis|branching involved in ureteric bud morphogenesis|mitral valve formation|cell migration involved in endocardial cushion formation|calcium ion binding|adherens junction|cell-cell junction assembly|homophilic cell adhesion via plasma membrane adhesion molecules|heterophilic cell-cell adhesion via plasma membrane cell adhesion molecules|multicellular organism development|pattern sp…	hsa04392	Hippo signaling pathway - multiple species
DDIT4	659.378398969024	0.433992676054065	4.49973021118794	3.87138545224265	1.95284995587478	6.80397595579241e-06	0.000169897535733818	Up	11.3195537103091	9.73496580914419	7.70963092624974	46.6655913466144	19.5352690754571	54541	DNA damage inducible transcript 4	GO:0001666,GO:0001764,GO:0005515,GO:0005737,GO:0005739,GO:0005829,GO:0006915,GO:0007420,GO:0010801,GO:0030182,GO:0032006,GO:0032007,GO:0032984,GO:0033137,GO:0042771,GO:0045820,GO:0048011,GO:0051607,GO:0071549,GO:0071889,GO:0072593,GO:1901216,GO:1902532	response to hypoxia|neuron migration|protein binding|cytoplasm|mitochondrion|cytosol|apoptotic process|brain development|negative regulation of peptidyl-threonine phosphorylation|neuron differentiation|regulation of TOR signaling|negative regulation of TOR signaling|protein-containing complex disassembly|negative regulation of peptidyl-serine phosphorylation|intrinsic apoptotic signaling pathway …	hsa04140,hsa04150,hsa04151,hsa05206	Autophagy - animal|mTOR signaling pathway|PI3K-Akt signaling pathway|MicroRNAs in cancer
DDR1	667.933004981396	0.381211425105289	4.83844328019326	3.59120960039476	1.84446985813358	1.30860028228538e-06	4.12410855483242e-05	Up	3.41526371981323	3.13348716042945	4.67936008086837	16.0024253915593	7.77621782706037	780	discoidin domain receptor tyrosine kinase 1	GO:0001558,GO:0001952,GO:0004714,GO:0005515,GO:0005518,GO:0005524,GO:0005615,GO:0005886,GO:0005887,GO:0007155,GO:0007169,GO:0007275,GO:0007566,GO:0007595,GO:0008285,GO:0010715,GO:0014909,GO:0030198,GO:0033674,GO:0038062,GO:0038063,GO:0038083,GO:0043235,GO:0043583,GO:0044319,GO:0046777,GO:0046872,GO:0060444,GO:0060749,GO:0061302,GO:0061564,GO:0070062,GO:1990138	regulation of cell growth|regulation of cell-matrix adhesion|transmembrane receptor protein tyrosine kinase activity|protein binding|collagen binding|ATP binding|extracellular space|plasma membrane|integral component of plasma membrane|cell adhesion|transmembrane receptor protein tyrosine kinase signaling pathway|multicellular organism development|embryo implantation|lactation|negative regulation…
DENND2A	473.477498278715	0.410680215377387	-3.13634203020726	0.409508805654622	-1.28803362046267	0.0017106956809678	0.015016339756618	Down	8.74369663289924	6.9356407203133	3.77841420829883	2.18585058795316	2.63626654287421	27147	DENN domain containing 2A	GO:0005085,GO:0005829,GO:0015031,GO:0015629,GO:0042147,GO:0050790	guanyl-nucleotide exchange factor activity|cytosol|protein transport|actin cytoskeleton|retrograde transport, endosome to Golgi|regulation of catalytic activity
DGAT2	45.4724423801999	0.42426385864392	-3.20668876605723	0.389452113000534	-1.36048214935755	0.00134272179315385	0.0124347336028772	Down	1.18875762770649	1.12491285641711	1.67513901103858	0.413302138468864	0.513402441998358	84649	diacylglycerol O-acyltransferase 2	GO:0003846,GO:0004144,GO:0005515,GO:0005739,GO:0005783,GO:0005789,GO:0005811,GO:0005829,GO:0006071,GO:0006629,GO:0006640,GO:0006651,GO:0008374,GO:0010867,GO:0016021,GO:0019432,GO:0019915,GO:0030176,GO:0034383,GO:0035336,GO:0035356,GO:0036155,GO:0038183,GO:0042572,GO:0042632,GO:0042803,GO:0043231,GO:0045722,GO:0046322,GO:0046339,GO:0048471,GO:0050252,GO:0050746,GO:0055089,GO:0060613,GO:0071400,GO:…	2-acylglycerol O-acyltransferase activity|diacylglycerol O-acyltransferase activity|protein binding|mitochondrion|endoplasmic reticulum|endoplasmic reticulum membrane|lipid droplet|cytosol|glycerol metabolic process|lipid metabolic process|monoacylglycerol biosynthetic process|diacylglycerol biosynthetic process|O-acyltransferase activity|positive regulation of triglyceride biosynthetic process|i…	hsa00561,hsa04975	Glycerolipid metabolism|Fat digestion and absorption
DGKI	241.784086689434	0.626114357862571	2.66356801202792	3.17707285919085	1.66769817547414	0.00773167806442684	0.0468550824844639	Up	0.526103291562709	0.580610209040361	0.446088793061213	2.41763704862626	0.491770744185356	9162	diacylglycerol kinase iota	GO:0003951,GO:0004143,GO:0005515,GO:0005524,GO:0005634,GO:0005737,GO:0005829,GO:0005886,GO:0007205,GO:0014069,GO:0030168,GO:0030424,GO:0030672,GO:0032991,GO:0035556,GO:0043197,GO:0045202,GO:0046339,GO:0046834,GO:0046872,GO:0051966,GO:0097060	NAD+ kinase activity|diacylglycerol kinase activity|protein binding|ATP binding|nucleus|cytoplasm|cytosol|plasma membrane|protein kinase C-activating G protein-coupled receptor signaling pathway|postsynaptic density|platelet activation|axon|synaptic vesicle membrane|protein-containing complex|intracellular signal transduction|dendritic spine|synapse|diacylglycerol metabolic process|lipid phosphor…	hsa00561,hsa00564,hsa04070,hsa04072,hsa05231	Glycerolipid metabolism|Glycerophospholipid metabolism|Phosphatidylinositol signaling system|Phospholipase D signaling pathway|Choline metabolism in cancer
DHCR24	7435.87402885756	0.325212445564492	-3.73498897038999	0.430873149531168	-1.21466489721693	0.000187723414494603	0.00263070187520938	Down	137.983173986702	133.330397525703	100.573045497814	33.8679036261368	63.1194791193248	1718	24-dehydrocholesterol reductase	GO:0000139,GO:0000246,GO:0005515,GO:0005634,GO:0005737,GO:0005783,GO:0005789,GO:0006695,GO:0006915,GO:0006979,GO:0007050,GO:0008202,GO:0009888,GO:0016020,GO:0016021,GO:0016628,GO:0019899,GO:0033489,GO:0033490,GO:0042605,GO:0043066,GO:0043154,GO:0043588,GO:0050614,GO:0055114,GO:0071949,GO:1901214	Golgi membrane|delta24(24-1) sterol reductase activity|protein binding|nucleus|cytoplasm|endoplasmic reticulum|endoplasmic reticulum membrane|cholesterol biosynthetic process|apoptotic process|response to oxidative stress|cell cycle arrest|steroid metabolic process|tissue development|membrane|integral component of membrane|oxidoreductase activity, acting on the CH-CH group of donors, NAD or NADP …	hsa00100	Steroid biosynthesis
DHRSX-2	35.740257428026	1.11299719970991	-2.81365278014156	0.114103293118122	-3.13158766525355	0.00489821039952799	0.033105146148534	Down	0.100718871404559	1.44870514428591	2.03745671450176	0.159679818057532	0.0793414801407001	207063	dehydrogenase/reductase X-linked
DHX58	213.903270476459	0.446826866835565	-3.24920589598091	0.36555680404987	-1.4518324902048	0.00115727679689677	0.0111783158029636	Down	4.53919561531831	5.985076702062	7.7134739284605	1.10958420145983	2.8944752271537	79132	DExH-box helicase 58	GO:0003677,GO:0003724,GO:0003725,GO:0003727,GO:0005515,GO:0005524,GO:0005737,GO:0008270,GO:0009615,GO:0009617,GO:0016032,GO:0032480,GO:0032481,GO:0032728,GO:0039534,GO:0039536,GO:0045087,GO:0045088,GO:0045824,GO:0051607,GO:1900245,GO:1900246	DNA binding|RNA helicase activity|double-stranded RNA binding|single-stranded RNA binding|protein binding|ATP binding|cytoplasm|zinc ion binding|response to virus|response to bacterium|viral process|negative regulation of type I interferon production|positive regulation of type I interferon production|positive regulation of interferon-beta production|negative regulation of MDA-5 signaling pathway…	hsa04622	RIG-I-like receptor signaling pathway
DIO2	89.071300485404	0.462015156147543	3.21972423571391	2.80414586237496	1.48756139551539	0.00128313964428575	0.0120546040908999	Up	0.442101410961013	0.418357408978056	0.407633894131556	0.614831667319163	1.53512082464377	1734	iodothyronine deiodinase 2	GO:0001514,GO:0004800,GO:0005886,GO:0006590,GO:0008430,GO:0016020,GO:0016021,GO:0031625,GO:0033798,GO:0042403,GO:0042404,GO:0042446,GO:0050873,GO:0055114,GO:0120162	selenocysteine incorporation|thyroxine 5'-deiodinase activity|plasma membrane|thyroid hormone generation|selenium binding|membrane|integral component of membrane|ubiquitin protein ligase binding|thyroxine 5-deiodinase activity|thyroid hormone metabolic process|thyroid hormone catabolic process|hormone biosynthetic process|brown fat cell differentiation|oxidation-reduction process|positive regulat…	hsa04919	Thyroid hormone signaling pathway
DLG3	180.213999832318	0.227855550698307	-5.30071050454503	0.4329294021815	-1.20779631110541	1.15352876670105e-07	4.91210999820198e-06	Down	1.43725874619247	1.3477593858677	1.50600317376563	0.576576851997054	0.532868951257462	1741	discs large MAGUK scaffold protein 3	GO:0000165,GO:0005515,GO:0005615,GO:0005829,GO:0005886,GO:0008285,GO:0008328,GO:0009790,GO:0010923,GO:0016323,GO:0019900,GO:0019902,GO:0030054,GO:0043113,GO:0045197,GO:0061098,GO:0097120,GO:0098609,GO:2000310	MAPK cascade|protein binding|extracellular space|cytosol|plasma membrane|negative regulation of cell population proliferation|ionotropic glutamate receptor complex|embryo development|negative regulation of phosphatase activity|basolateral plasma membrane|kinase binding|phosphatase binding|cell junction|receptor clustering|establishment or maintenance of epithelial cell apical/basal polarity|posit…	hsa04390,hsa04530,hsa05165	Hippo signaling pathway|Tight junction|Human papillomavirus infection
DLL1	78.7914480125141	0.412852307017927	-3.31374545899764	0.387404479920412	-1.36808745761736	0.000920552679861385	0.00944854214021283	Down	1.38626953260703	1.69840949705596	1.44271166335174	0.340005160807774	0.716311023513334	28514	delta like canonical Notch ligand 1	GO:0001709,GO:0001756,GO:0001757,GO:0001947,GO:0002315,GO:0003323,GO:0005112,GO:0005509,GO:0005515,GO:0005576,GO:0005886,GO:0005887,GO:0005912,GO:0007219,GO:0007368,GO:0007386,GO:0008217,GO:0008284,GO:0008285,GO:0009954,GO:0014002,GO:0014807,GO:0016324,GO:0021510,GO:0021688,GO:0021693,GO:0030097,GO:0030154,GO:0030155,GO:0030857,GO:0030957,GO:0031410,GO:0032693,GO:0034351,GO:0035265,GO:0040008,GO:…	cell fate determination|somitogenesis|somite specification|heart looping|marginal zone B cell differentiation|type B pancreatic cell development|Notch binding|calcium ion binding|protein binding|extracellular region|plasma membrane|integral component of plasma membrane|adherens junction|Notch signaling pathway|determination of left/right symmetry|compartment pattern specification|regulation of bl…	hsa01522,hsa04330,hsa04658,hsa05200,hsa05224	Endocrine resistance|Notch signaling pathway|Th1 and Th2 cell differentiation|Pathways in cancer|Breast cancer
DLL4	104.629753955064	0.552542347470476	-5.4913884432674	0.122069555559117	-3.03422466131521	3.98786180233248e-08	1.97433656289873e-06	Down	3.04790121656881	3.09522612312798	1.51870553763236	0.165278632460381	0.403151290618606	54567	delta like canonical Notch ligand 4	GO:0000122,GO:0001525,GO:0001569,GO:0001974,GO:0003180,GO:0003208,GO:0003209,GO:0003222,GO:0003344,GO:0005112,GO:0005509,GO:0005515,GO:0005886,GO:0007165,GO:0007219,GO:0007601,GO:0008015,GO:0008285,GO:0010596,GO:0010628,GO:0010629,GO:0016021,GO:0030217,GO:0035912,GO:0035924,GO:0044344,GO:0045746,GO:0045747,GO:0050767,GO:0060579,GO:0061074,GO:0061314,GO:0072554,GO:0090051,GO:1903588,GO:2000179	negative regulation of transcription by RNA polymerase II|angiogenesis|branching involved in blood vessel morphogenesis|blood vessel remodeling|aortic valve morphogenesis|cardiac ventricle morphogenesis|cardiac atrium morphogenesis|ventricular trabecula myocardium morphogenesis|pericardium morphogenesis|Notch binding|calcium ion binding|protein binding|plasma membrane|signal transduction|Notch si…	hsa01522,hsa04330,hsa04658,hsa05200,hsa05224	Endocrine resistance|Notch signaling pathway|Th1 and Th2 cell differentiation|Pathways in cancer|Breast cancer
DMD	178.905799867574	0.264943255285446	3.82327114755644	2.01803319202955	1.01294990367253	0.00013169282153659	0.00198761697314929	Up	0.314081238044958	0.297335092794167	0.270069173114386	0.450500728815942	0.61854521311144	1756	dystrophin	GO:0002027,GO:0002162,GO:0003779,GO:0005200,GO:0005515,GO:0005829,GO:0005856,GO:0007010,GO:0007517,GO:0008270,GO:0008307,GO:0009986,GO:0010880,GO:0010881,GO:0014809,GO:0014819,GO:0016010,GO:0016013,GO:0016328,GO:0017022,GO:0017166,GO:0030018,GO:0030049,GO:0030055,GO:0030175,GO:0031527,GO:0032991,GO:0033137,GO:0034613,GO:0034622,GO:0035633,GO:0035994,GO:0042383,GO:0043034,GO:0043043,GO:0044306,GO:…	regulation of heart rate|dystroglycan binding|actin binding|structural constituent of cytoskeleton|protein binding|cytosol|cytoskeleton|cytoskeleton organization|muscle organ development|zinc ion binding|structural constituent of muscle|cell surface|regulation of release of sequestered calcium ion into cytosol by sarcoplasmic reticulum|regulation of cardiac muscle contraction by regulation of the…	hsa05410,hsa05412,hsa05414,hsa05416	Hypertrophic cardiomyopathy|Arrhythmogenic right ventricular cardiomyopathy|Dilated cardiomyopathy|Viral myocarditis
DNAJB4	1548.09350814976	0.262255486137753	5.4700462357394	2.70297774738955	1.43454963474982	4.49918191407058e-08	2.19394108004312e-06	Up	12.3450573094767	13.3920372298522	20.8013892755084	37.4991214144527	37.1556466538374	11080	DnaJ heat shock protein family (Hsp40) member B4	GO:0001671,GO:0005515,GO:0005654,GO:0005829,GO:0005886,GO:0006986,GO:0009408,GO:0032781,GO:0051082,GO:0051085,GO:0051087	ATPase activator activity|protein binding|nucleoplasm|cytosol|plasma membrane|response to unfolded protein|response to heat|positive regulation of ATPase activity|unfolded protein binding|chaperone cofactor-dependent protein refolding|chaperone binding
DNER	93.1483640459434	0.423840514060704	-3.82734555173045	0.324843308854119	-1.62218410613339	0.000129532610557697	0.00196121967392543	Down	1.91397661628052	1.73508230670899	2.88679280298886	0.43030126821982	0.839392329411136	92737	delta/notch like EGF repeat containing	GO:0001764,GO:0004888,GO:0005112,GO:0005509,GO:0005515,GO:0005769,GO:0005886,GO:0006897,GO:0007219,GO:0007220,GO:0007416,GO:0007417,GO:0010001,GO:0016021,GO:0030276,GO:0030425,GO:0043025,GO:0048741	neuron migration|transmembrane signaling receptor activity|Notch binding|calcium ion binding|protein binding|early endosome|plasma membrane|endocytosis|Notch signaling pathway|Notch receptor processing|synapse assembly|central nervous system development|glial cell differentiation|integral component of membrane|clathrin binding|dendrite|neuronal cell body|skeletal muscle fiber development
DNHD1	294.978759961878	0.33881521200507	-7.60917688362983	0.167460776033452	-2.57810487901112	2.75847016499067e-14	5.72002769865022e-12	Down	1.51033229231335	1.48176139613433	1.64548059168353	0.147686015975987	0.319619451286593	144132	dynein heavy chain domain 1	GO:0003341,GO:0005524,GO:0007018,GO:0008569,GO:0030286,GO:0036156,GO:0045505,GO:0051959,GO:0070062	cilium movement|ATP binding|microtubule-based movement|ATP-dependent microtubule motor activity, minus-end-directed|dynein complex|inner dynein arm|dynein intermediate chain binding|dynein light intermediate chain binding|extracellular exosome
DNM1	1114.98002224259	0.367406188745863	-3.6822793887439	0.391506391088491	-1.35289223611584	0.000231157878342034	0.00310000123013676	Down	24.0970373747877	21.3490748907469	14.0845287339803	5.06099113285782	9.07064889391603	1759	dynamin 1	GO:0000266,GO:0003374,GO:0003723,GO:0003924,GO:0005515,GO:0005525,GO:0005654,GO:0005737,GO:0005874,GO:0005886,GO:0006897,GO:0006898,GO:0007032,GO:0008017,GO:0014069,GO:0015630,GO:0016020,GO:0016185,GO:0019901,GO:0030424,GO:0031410,GO:0031623,GO:0031966,GO:0042802,GO:0044327,GO:0048013,GO:0048285,GO:0050803,GO:0061025,GO:0070062,GO:0098793,GO:0098844,GO:0098884	mitochondrial fission|dynamin family protein polymerization involved in mitochondrial fission|RNA binding|GTPase activity|protein binding|GTP binding|nucleoplasm|cytoplasm|microtubule|plasma membrane|endocytosis|receptor-mediated endocytosis|endosome organization|microtubule binding|postsynaptic density|microtubule cytoskeleton|membrane|synaptic vesicle budding from presynaptic endocytic zone mem…	hsa04072,hsa04144,hsa04721,hsa04961,hsa05100	Phospholipase D signaling pathway|Endocytosis|Synaptic vesicle cycle|Endocrine and other factor-regulated calcium reabsorption|Bacterial invasion of epithelial cells
DOCK4	219.969217689282	0.33539356822817	-3.16163390948416	0.479501861678114	-1.06039167833307	0.00156886665338622	0.0140208270310118	Down	1.66512500852006	1.71426599961824	1.47015293353003	0.48237213911981	0.920590551080936	9732	dedicator of cytokinesis 4	GO:0005085,GO:0005096,GO:0005515,GO:0005730,GO:0005794,GO:0005829,GO:0005886,GO:0007264,GO:0016020,GO:0017124,GO:0030165,GO:0030971,GO:0031267,GO:0032420,GO:0032421,GO:0043547,GO:0060326,GO:1904694,GO:1904754	guanyl-nucleotide exchange factor activity|GTPase activator activity|protein binding|nucleolus|Golgi apparatus|cytosol|plasma membrane|small GTPase mediated signal transduction|membrane|SH3 domain binding|PDZ domain binding|receptor tyrosine kinase binding|small GTPase binding|stereocilium|stereocilium bundle|positive regulation of GTPase activity|cell chemotaxis|negative regulation of vascular a…	hsa04015	Rap1 signaling pathway
DOK3	46.5503820389837	0.406804869854392	-2.86446964278184	0.44587765294129	-1.16528020023372	0.00417708190592068	0.0293977805754614	Down	0.637816679680798	0.899424787461088	0.830898302767244	0.322194587145816	0.307868435969646	79930	docking protein 3	GO:0005515,GO:0005886,GO:0030667,GO:0043312,GO:0101003	protein binding|plasma membrane|secretory granule membrane|neutrophil degranulation|ficolin-1-rich granule membrane
DPT	228.479888962692	0.4694672196372	-3.82422212216359	0.288102297991961	-1.79534692696721	0.000131185607723492	0.00198205245544639	Down	12.0281651893238	11.6345057525687	6.62301835050423	1.58712589374854	3.71985306287932	1805	dermatopontin	GO:0005201,GO:0005515,GO:0005615,GO:0007155,GO:0008285,GO:0030199,GO:0062023	extracellular matrix structural constituent|protein binding|extracellular space|cell adhesion|negative regulation of cell population proliferation|collagen fibril organization|collagen-containing extracellular matrix
DPYSL3	3391.03284313538	0.237881975286407	-7.26746785603132	0.301702883704278	-1.7287996089232	3.66288457521467e-13	6.71904519258608e-11	Down	47.2773780567293	45.2503705980388	35.2102292231239	10.3466194540026	12.8546564068987	1809	dihydropyrimidinase like 3	GO:0004157,GO:0005515,GO:0005615,GO:0005829,GO:0006208,GO:0010976,GO:0010977,GO:0017124,GO:0030027,GO:0030336,GO:0030426,GO:0031005,GO:0031941,GO:0035374,GO:0042802,GO:0044297,GO:0045202,GO:0048666,GO:0048678,GO:0051017,GO:0051491,GO:0051764,GO:0070382,GO:0071345	dihydropyrimidinase activity|protein binding|extracellular space|cytosol|pyrimidine nucleobase catabolic process|positive regulation of neuron projection development|negative regulation of neuron projection development|SH3 domain binding|lamellipodium|negative regulation of cell migration|growth cone|filamin binding|filamentous actin|chondroitin sulfate binding|identical protein binding|cell body…
DSP	362.395469453259	0.422876006541879	3.28267830608526	2.61745710216569	1.388165892839	0.00102825933799142	0.0102661100245277	Up	0.979831428696231	1.1406152885454	2.517095972383	3.52518211498059	3.63915767825856	1832	desmoplakin	GO:0001533,GO:0002934,GO:0003223,GO:0003723,GO:0005080,GO:0005198,GO:0005200,GO:0005515,GO:0005634,GO:0005737,GO:0005882,GO:0005886,GO:0005916,GO:0008544,GO:0014704,GO:0016020,GO:0016323,GO:0018149,GO:0030057,GO:0030216,GO:0031424,GO:0034332,GO:0042060,GO:0043312,GO:0043588,GO:0045104,GO:0045109,GO:0070062,GO:0070268,GO:0086073,GO:0086083,GO:0086091,GO:0090136,GO:0097110,GO:0098609,GO:0098911,GO:…	cornified envelope|desmosome organization|ventricular compact myocardium morphogenesis|RNA binding|protein kinase C binding|structural molecule activity|structural constituent of cytoskeleton|protein binding|nucleus|cytoplasm|intermediate filament|plasma membrane|fascia adherens|epidermis development|intercalated disc|membrane|basolateral plasma membrane|peptide cross-linking|desmosome|keratinocy…	hsa05412	Arrhythmogenic right ventricular cardiomyopathy
DTX4	310.401781154805	0.328405733847361	3.70902968052416	2.32634749592319	1.21806661409418	0.000208055040764982	0.00285139034795533	Up	1.6611437092165	1.97089504027243	1.77265497347389	4.72907940951211	2.74002408307684	23220	deltex E3 ubiquitin ligase 4	GO:0004842,GO:0005654,GO:0005829,GO:0007219,GO:0008270,GO:0016567,GO:0032479,GO:0061630	ubiquitin-protein transferase activity|nucleoplasm|cytosol|Notch signaling pathway|zinc ion binding|protein ubiquitination|regulation of type I interferon production|ubiquitin protein ligase activity	hsa04330	Notch signaling pathway
DUSP3	3342.34245314645	0.350383029298107	2.96105901311465	2.05267443557406	1.03750482694557	0.00306583189140585	0.0236016869162218	Up	31.0689851498863	31.10154454704	32.1925916777644	77.5985766179954	37.1392091918168	1845	dual specificity phosphatase 3	GO:0000188,GO:0001772,GO:0004725,GO:0005515,GO:0005634,GO:0005654,GO:0005829,GO:0008092,GO:0008138,GO:0016311,GO:0016791,GO:0019901,GO:0030336,GO:0030971,GO:0033549,GO:0035335,GO:0042059,GO:0043409,GO:0045931,GO:0046329,GO:0050860,GO:0050868,GO:0050922,GO:0051893,GO:0070373,GO:0071364,GO:0106306,GO:0106307,GO:0120183,GO:1990264,GO:1990782	inactivation of MAPK activity|immunological synapse|protein tyrosine phosphatase activity|protein binding|nucleus|nucleoplasm|cytosol|cytoskeletal protein binding|protein tyrosine/serine/threonine phosphatase activity|dephosphorylation|phosphatase activity|protein kinase binding|negative regulation of cell migration|receptor tyrosine kinase binding|MAP kinase phosphatase activity|peptidyl-tyrosin…	hsa04010	MAPK signaling pathway
DUSP8	113.860171807477	0.41299290109993	6.63341321969624	6.67863175685477	2.73955256979698	3.28011855625773e-11	3.60253661942955e-09	Up	0.314429821677365	0.351022591751819	0.294474381680119	2.46652365226877	1.34166869771886	1850	dual specificity phosphatase 8	GO:0000188,GO:0004721,GO:0004725,GO:0005634,GO:0005737,GO:0005829,GO:0006470,GO:0008330,GO:0016311,GO:0016791,GO:0017017,GO:0035335,GO:0035970,GO:0051019,GO:0106306,GO:0106307	inactivation of MAPK activity|phosphoprotein phosphatase activity|protein tyrosine phosphatase activity|nucleus|cytoplasm|cytosol|protein dephosphorylation|protein tyrosine/threonine phosphatase activity|dephosphorylation|phosphatase activity|MAP kinase tyrosine/serine/threonine phosphatase activity|peptidyl-tyrosine dephosphorylation|peptidyl-threonine dephosphorylation|mitogen-activated protein…	hsa04010	MAPK signaling pathway
DYNLT5	28.2753132218456	0.605289787251683	-3.63820168565442	0.217311085389206	-2.20216632428848	0.0002745483935356	0.00355496689113789	Down	0.975052437508846	0.763114903413676	0.792846653766642	0.231877393451788	0.0960124236499933	200132	dynein light chain Tctex-type family member 5	GO:0005515	protein binding
DYSF	29.4544992401401	0.513550882351144	-3.05594164106969	0.336952812699154	-1.56938152618494	0.00224354919418924	0.0185544215229282	Down	0.281104527513501	0.276066303631229	0.292024036324277	0.0596870693270643	0.112038408715818	8291	dysferlin	GO:0001778,GO:0002280,GO:0002281,GO:0005509,GO:0005515,GO:0005543,GO:0005544,GO:0005768,GO:0005769,GO:0005770,GO:0005886,GO:0006906,GO:0006936,GO:0007009,GO:0016021,GO:0030139,GO:0030315,GO:0030659,GO:0031410,GO:0033292,GO:0034451,GO:0042383,GO:0050765,GO:0061025,GO:0070062	plasma membrane repair|monocyte activation involved in immune response|macrophage activation involved in immune response|calcium ion binding|protein binding|phospholipid binding|calcium-dependent phospholipid binding|endosome|early endosome|late endosome|plasma membrane|vesicle fusion|muscle contraction|plasma membrane organization|integral component of membrane|endocytic vesicle|T-tubule|cytopla…
DZIP1L	184.406302809704	0.230398609087063	-4.41199950051052	0.494307757105956	-1.01651854821044	1.02420349881475e-05	0.000241820192426426	Down	1.00093383655805	1.16693186771673	1.24184262869003	0.475141901484774	0.531770646223058	199221	DAZ interacting zinc finger protein 1 like	GO:0005515,GO:0005737,GO:0005814,GO:0005930,GO:0007224,GO:0021532,GO:0032880,GO:0033504,GO:0036064,GO:0046872,GO:0060271,GO:0061512,GO:1905349	protein binding|cytoplasm|centriole|axoneme|smoothened signaling pathway|neural tube patterning|regulation of protein localization|floor plate development|ciliary basal body|metal ion binding|cilium assembly|protein localization to cilium|ciliary transition zone assembly
DZIP3	257.546703745325	0.232961150177756	-4.99671002024254	0.446261324955708	-1.16403931342042	5.83166584134166e-07	2.08078490917497e-05	Down	2.91858392530738	3.63551369716178	3.13302156538346	1.19350482878877	1.39589426717846	9666	DAZ interacting zinc finger protein 3	GO:0000209,GO:0003723,GO:0004842,GO:0005515,GO:0005737,GO:0019902,GO:0031593,GO:0046872,GO:0061630	protein polyubiquitination|RNA binding|ubiquitin-protein transferase activity|protein binding|cytoplasm|phosphatase binding|polyubiquitin modification-dependent protein binding|metal ion binding|ubiquitin protein ligase activity
E2F7	987.021920598003	0.372430213331444	6.50333796859401	5.35928131577303	2.42203954700995	7.85570304228248e-11	7.80551382840123e-09	Up	3.89538646292446	3.50479637943083	3.06641040306959	22.4273397052452	10.9164283234151	144455	E2F transcription factor 7	GO:0000122,GO:0000785,GO:0000978,GO:0000981,GO:0000987,GO:0001217,GO:0001227,GO:0001890,GO:0002040,GO:0003700,GO:0005515,GO:0005654,GO:0006357,GO:0006977,GO:0008285,GO:0016607,GO:0030330,GO:0032466,GO:0032877,GO:0042802,GO:0045944,GO:0060707,GO:0060718,GO:0070365,GO:0071930,GO:0090575,GO:1990837,GO:2000134	negative regulation of transcription by RNA polymerase II|chromatin|RNA polymerase II cis-regulatory region sequence-specific DNA binding|DNA-binding transcription factor activity, RNA polymerase II-specific|cis-regulatory region sequence-specific DNA binding|DNA-binding transcription repressor activity|DNA-binding transcription repressor activity, RNA polymerase II-specific|placenta development|…			E2F
EDNRA	125.565889410649	0.559601113432943	-3.12793108698479	0.297220654611248	-1.7503937190182	0.00176041451459692	0.0153585432163736	Down	1.69584597825583	2.02322661494231	1.99951442684235	0.194677317989579	0.834941159295132	1909	endothelin receptor type A	GO:0001569,GO:0001666,GO:0001701,GO:0004435,GO:0004962,GO:0005515,GO:0005886,GO:0005887,GO:0006939,GO:0007165,GO:0007186,GO:0007190,GO:0007193,GO:0007202,GO:0007204,GO:0007507,GO:0007585,GO:0008217,GO:0008283,GO:0010827,GO:0014032,GO:0014824,GO:0042310,GO:0048484,GO:0060322,GO:0086100	branching involved in blood vessel morphogenesis|response to hypoxia|in utero embryonic development|phosphatidylinositol phospholipase C activity|endothelin receptor activity|protein binding|plasma membrane|integral component of plasma membrane|smooth muscle contraction|signal transduction|G protein-coupled receptor signaling pathway|activation of adenylate cyclase activity|adenylate cyclase-inhi…	hsa04020,hsa04022,hsa04024,hsa04080,hsa04270,hsa04924,hsa05200	Calcium signaling pathway|cGMP-PKG signaling pathway|cAMP signaling pathway|Neuroactive ligand-receptor interaction|Vascular smooth muscle contraction|Renin secretion|Pathways in cancer
EDNRB	68.2745655247699	0.698282736646303	-5.32609723949672	0.0759333908360607	-3.71912175604009	1.00345425888543e-07	4.36395852162089e-06	Down	1.24023298805817	1.06292687102362	1.36767331251953	0.0105941101762291	0.157919590411761	1910	endothelin receptor type B	GO:0000122,GO:0001755,GO:0001934,GO:0004962,GO:0005515,GO:0005886,GO:0005887,GO:0006885,GO:0007166,GO:0007186,GO:0007194,GO:0007200,GO:0007204,GO:0007399,GO:0007422,GO:0007497,GO:0007568,GO:0008217,GO:0008284,GO:0014043,GO:0014070,GO:0014826,GO:0017046,GO:0019233,GO:0019722,GO:0019934,GO:0030318,GO:0031620,GO:0031702,GO:0031965,GO:0032269,GO:0035645,GO:0035810,GO:0035815,GO:0042045,GO:0042310,GO:…	negative regulation of transcription by RNA polymerase II|neural crest cell migration|positive regulation of protein phosphorylation|endothelin receptor activity|protein binding|plasma membrane|integral component of plasma membrane|regulation of pH|cell surface receptor signaling pathway|G protein-coupled receptor signaling pathway|negative regulation of adenylate cyclase activity|phospholipase C…	hsa04020,hsa04022,hsa04080,hsa04916,hsa04926,hsa05200	Calcium signaling pathway|cGMP-PKG signaling pathway|Neuroactive ligand-receptor interaction|Melanogenesis|Relaxin signaling pathway|Pathways in cancer
EEF1AKMT4	52.062234307103	0.516151572482983	2.64914833918148	2.5799839326423	1.3673620810092	0.0080694903792708	0.0484615548093775	Up	2.29116321685155	1.57788681567382	1.47942508061942	5.49085667693834	2.72828903043821	110599564	EEF1A lysine methyltransferase 4	GO:0008168,GO:0016279,GO:0018022	methyltransferase activity|protein-lysine N-methyltransferase activity|peptidyl-lysine methylation
EEPD1	164.792240886538	0.305698312177063	-5.6311537436119	0.303247110754589	-1.72143419503171	1.79008062450202e-08	9.66508436806602e-07	Down	1.58692135617195	1.73272194245302	1.30604964483943	0.356505040241483	0.487134218117136	80820	endonuclease/exonuclease/phosphatase family domain containing 1	GO:0003677,GO:0005515,GO:0006281,GO:0010875,GO:0046658	DNA binding|protein binding|DNA repair|positive regulation of cholesterol efflux|anchored component of plasma membrane
EFHC2	8.20193451532143	1.67731491394121	-2.78664538191504	0.0391706842692829	-4.67408185895151	0.00532567232136105	0.0355077910410223	Down	0.0932131468967786	0.219076048826893	0.123243288927199	0	0.010198448827894	80258	EF-hand domain containing 2	GO:0000281,GO:0005509,GO:0005515,GO:0005874,GO:0005930,GO:0007052,GO:0010975,GO:0036064,GO:0043014,GO:0060285,GO:0072686,GO:1990830	mitotic cytokinesis|calcium ion binding|protein binding|microtubule|axoneme|mitotic spindle organization|regulation of neuron projection development|ciliary basal body|alpha-tubulin binding|cilium-dependent cell motility|mitotic spindle|cellular response to leukemia inhibitory factor
EFNB3	85.877000958084	0.827960665329366	-2.98915092990879	0.179879241063069	-2.47489939269718	0.00279753903180179	0.02204140334087	Down	2.40692421850131	2.51144531645844	1.56981905709383	0.0480193855842323	0.668074506054132	1949	ephrin B3	GO:0001618,GO:0005005,GO:0005515,GO:0005886,GO:0005887,GO:0007267,GO:0007399,GO:0007411,GO:0007628,GO:0016198,GO:0031295,GO:0046718,GO:0046875,GO:0048013,GO:0050771,GO:0098686,GO:0098978,GO:0099056,GO:0099061,GO:0099557	virus receptor activity|transmembrane-ephrin receptor activity|protein binding|plasma membrane|integral component of plasma membrane|cell-cell signaling|nervous system development|axon guidance|adult walking behavior|axon choice point recognition|T cell costimulation|viral entry into host cell|ephrin receptor binding|ephrin receptor signaling pathway|negative regulation of axonogenesis|hippocampa…	hsa04360	Axon guidance
EGFL6	177.016738265698	0.790684954291043	-5.14967157370823	0.0594669612804192	-4.07176783287137	2.60942976751001e-07	1.02570662399816e-05	Down	8.55050472681074	6.48552516417409	4.17521216976558	0.0427903419337464	0.659109725246138	25975	EGF like domain multiple 6	GO:0005178,GO:0005509,GO:0005515,GO:0005604,GO:0005615,GO:0007155,GO:0007275,GO:0010811,GO:0016020,GO:0030154,GO:0030198	integrin binding|calcium ion binding|protein binding|basement membrane|extracellular space|cell adhesion|multicellular organism development|positive regulation of cell-substrate adhesion|membrane|cell differentiation|extracellular matrix organization
EGFL8	56.1262093940119	0.365326715017171	-3.39126323055644	0.423689988466629	-1.2389190557777	0.00069571246372084	0.00753539283188326	Down	2.96175558275414	3.13241618288757	3.13539282508009	1.30873172914314	1.02468482460603	80864	EGF like domain multiple 8	GO:0001701,GO:0005102,GO:0005509,GO:0005515,GO:0005576,GO:0009986,GO:0048856	in utero embryonic development|signaling receptor binding|calcium ion binding|protein binding|extracellular region|cell surface|anatomical structure development
EGR1	2441.13622048777	0.23894827761564	-21.5989762029275	0.0279494138572658	-5.16103816195072	1.83640273000763e-103	2.62752502609491e-99	Down	56.9024315393495	80.5160418206797	71.9117715666883	1.62454617573586	1.8753182090795	1958	early growth response 1	GO:0000122,GO:0000785,GO:0000976,GO:0000977,GO:0000978,GO:0000981,GO:0001228,GO:0001666,GO:0002931,GO:0003677,GO:0003700,GO:0005515,GO:0005634,GO:0005654,GO:0005737,GO:0006357,GO:0008270,GO:0009749,GO:0010385,GO:0010628,GO:0030217,GO:0030509,GO:0032722,GO:0032731,GO:0032868,GO:0032922,GO:0033233,GO:0035035,GO:0035914,GO:0042981,GO:0043565,GO:0044729,GO:0044849,GO:0045475,GO:0045893,GO:0045944,GO:…	negative regulation of transcription by RNA polymerase II|chromatin|transcription regulatory region sequence-specific DNA binding|RNA polymerase II transcription regulatory region sequence-specific DNA binding|RNA polymerase II cis-regulatory region sequence-specific DNA binding|DNA-binding transcription factor activity, RNA polymerase II-specific|DNA-binding transcription activator activity, RNA…	hsa04371,hsa04912,hsa04928,hsa04933,hsa05020,hsa05166	Apelin signaling pathway|GnRH signaling pathway|Parathyroid hormone synthesis, secretion and action|AGE-RAGE signaling pathway in diabetic complications|Prion disease|Human T-cell leukemia virus 1 infection	zf-C2H2
EGR2	61.2481599152771	0.619363218939782	-6.63032026420238	0.0580493409686345	-4.10657650143806	3.34959311786037e-11	3.60345701731926e-09	Down	1.2514295829337	2.00272310626473	1.87775115649143	0.0326318740705528	0.14592671121599	1959	early growth response 2	GO:0000785,GO:0000976,GO:0000978,GO:0000981,GO:0001102,GO:0001228,GO:0003682,GO:0003700,GO:0005515,GO:0005634,GO:0005654,GO:0005737,GO:0006357,GO:0006611,GO:0007420,GO:0007422,GO:0007611,GO:0007622,GO:0008045,GO:0010467,GO:0014037,GO:0014040,GO:0016925,GO:0021612,GO:0021659,GO:0021660,GO:0021665,GO:0021666,GO:0030278,GO:0031625,GO:0031643,GO:0032868,GO:0035284,GO:0035914,GO:0042552,GO:0043231,GO:…	chromatin|transcription regulatory region sequence-specific DNA binding|RNA polymerase II cis-regulatory region sequence-specific DNA binding|DNA-binding transcription factor activity, RNA polymerase II-specific|RNA polymerase II activating transcription factor binding|DNA-binding transcription activator activity, RNA polymerase II-specific|chromatin binding|DNA-binding transcription factor activ…	hsa04625,hsa05161,hsa05166,hsa05203	C-type lectin receptor signaling pathway|Hepatitis B|Human T-cell leukemia virus 1 infection|Viral carcinogenesis	zf-C2H2
EIF2B2	662.640439226771	0.169666647257943	-6.01255696568112	0.493071789468118	-1.02013038181451	1.82619627051492e-09	1.28084393326115e-07	Down	10.8271055069268	10.5829001754079	10.2815942864261	4.73624661085818	4.61159449266681	8892	eukaryotic translation initiation factor 2B subunit beta	GO:0001541,GO:0003743,GO:0005085,GO:0005515,GO:0005524,GO:0005525,GO:0005737,GO:0005829,GO:0005851,GO:0006413,GO:0006446,GO:0007417,GO:0009408,GO:0009749,GO:0014003,GO:0042552,GO:0043434,GO:0050790,GO:0050852	ovarian follicle development|translation initiation factor activity|guanyl-nucleotide exchange factor activity|protein binding|ATP binding|GTP binding|cytoplasm|cytosol|eukaryotic translation initiation factor 2B complex|translational initiation|regulation of translational initiation|central nervous system development|response to heat|response to glucose|oligodendrocyte development|myelination|re…	hsa03013,hsa05168	RNA transport|Herpes simplex virus 1 infection
ELAPOR1	33.2451938087643	0.697427953229868	3.21318763183316	4.72713764384555	2.24096687341293	0.00131270501959423	0.0122839656117425	Up	0.0879989248864607	0.119660848738551	0.0560969453047939	0.548089141981141	0.191871506224103	57535	endosome-lysosome associated apoptosis and autophagy regulator 1	GO:0000045,GO:0003723,GO:0005764,GO:0005765,GO:0005770,GO:0005789,GO:0005802,GO:0005886,GO:0005887,GO:0009267,GO:0016021,GO:0031902,GO:0044090,GO:0070062,GO:2000786	autophagosome assembly|RNA binding|lysosome|lysosomal membrane|late endosome|endoplasmic reticulum membrane|trans-Golgi network|plasma membrane|integral component of plasma membrane|cellular response to starvation|integral component of membrane|late endosome membrane|positive regulation of vacuole organization|extracellular exosome|positive regulation of autophagosome assembly
ELN	7928.50000020391	0.308441286167493	17.2311625352866	39.8029080484185	5.3148019345449	1.55004507978029e-66	5.54451125037409e-63	Up	7.06206104176719	6.55324923306494	6.90900593941617	311.300473027007	173.648669491026	2006	elastin	GO:0003151,GO:0003180,GO:0005201,GO:0005515,GO:0005576,GO:0007519,GO:0007585,GO:0008015,GO:0009887,GO:0030023,GO:0030198,GO:0030833,GO:0031012,GO:0043149,GO:0048660,GO:0050840,GO:0062023,GO:0071953	outflow tract morphogenesis|aortic valve morphogenesis|extracellular matrix structural constituent|protein binding|extracellular region|skeletal muscle tissue development|respiratory gaseous exchange by respiratory system|blood circulation|animal organ morphogenesis|extracellular matrix constituent conferring elasticity|extracellular matrix organization|regulation of actin filament polymerization…	hsa04974	Protein digestion and absorption
ELOVL2	114.103760466215	0.624704993549043	-3.53267779529661	0.21660201071936	-2.20688145932161	0.000411373506509715	0.00497963801280964	Down	2.07911181290348	1.55161408635878	1.06208726226901	0.115938696725894	0.505173059819964	54898	ELOVL fatty acid elongase 2	GO:0005515,GO:0005783,GO:0005789,GO:0006636,GO:0009922,GO:0019367,GO:0030148,GO:0030176,GO:0034625,GO:0034626,GO:0035338,GO:0036109,GO:0042761,GO:0043651,GO:0102336,GO:0102337,GO:0102338,GO:0102756	protein binding|endoplasmic reticulum|endoplasmic reticulum membrane|unsaturated fatty acid biosynthetic process|fatty acid elongase activity|fatty acid elongation, saturated fatty acid|sphingolipid biosynthetic process|integral component of endoplasmic reticulum membrane|fatty acid elongation, monounsaturated fatty acid|fatty acid elongation, polyunsaturated fatty acid|long-chain fatty-acyl-CoA …	hsa00062,hsa01040	Fatty acid elongation|Biosynthesis of unsaturated fatty acids
ELOVL6	869.772041720784	0.362937911472609	-3.85709224917086	0.378959346618469	-1.39988500527126	0.000114743866596256	0.00178064560006424	Down	11.0135061212534	10.7603311515458	6.4587301344367	2.44907487554196	4.03334918941017	79071	ELOVL fatty acid elongase 6	GO:0005515,GO:0005783,GO:0005789,GO:0006636,GO:0009922,GO:0009923,GO:0019367,GO:0030148,GO:0030176,GO:0034625,GO:0034626,GO:0035338,GO:0042759,GO:0042761,GO:0045540,GO:0102336,GO:0102337,GO:0102338,GO:0102756,GO:0120162	protein binding|endoplasmic reticulum|endoplasmic reticulum membrane|unsaturated fatty acid biosynthetic process|fatty acid elongase activity|fatty acid elongase complex|fatty acid elongation, saturated fatty acid|sphingolipid biosynthetic process|integral component of endoplasmic reticulum membrane|fatty acid elongation, monounsaturated fatty acid|fatty acid elongation, polyunsaturated fatty aci…	hsa00062,hsa01040	Fatty acid elongation|Biosynthesis of unsaturated fatty acids
EMILIN3	71.5330958956451	0.658740756522722	-5.23028860464872	0.0917973125163593	-3.44540427225847	1.69245610831333e-07	6.99045797997241e-06	Down	1.86370560970301	1.86964157818682	1.10070463637486	0.0407360443257428	0.229396499196038	90187	elastin microfibril interfacer 3	GO:0005515,GO:0005737,GO:0030023,GO:0042802,GO:0062023	protein binding|cytoplasm|extracellular matrix constituent conferring elasticity|identical protein binding|collagen-containing extracellular matrix
EMP2	1651.33423472034	0.190914798081542	-5.64604312888159	0.473713540783326	-1.0779131839101	1.64182674294228e-08	8.96612864046496e-07	Down	22.1474956945421	22.5460622233891	20.5416261524968	8.07536501439342	10.4859368754007	2013	epithelial membrane protein 2	GO:0000139,GO:0001765,GO:0001913,GO:0001952,GO:0001954,GO:0003093,GO:0005178,GO:0005515,GO:0005634,GO:0005737,GO:0005794,GO:0005829,GO:0005886,GO:0005901,GO:0007015,GO:0007155,GO:0007160,GO:0007566,GO:0008219,GO:0008283,GO:0008284,GO:0009986,GO:0010594,GO:0016021,GO:0016324,GO:0016477,GO:0019900,GO:0019901,GO:0031410,GO:0032060,GO:0032147,GO:0034394,GO:0043534,GO:0043549,GO:0045022,GO:0045121,GO:…	Golgi membrane|membrane raft assembly|T cell mediated cytotoxicity|regulation of cell-matrix adhesion|positive regulation of cell-matrix adhesion|regulation of glomerular filtration|integrin binding|protein binding|nucleus|cytoplasm|Golgi apparatus|cytosol|plasma membrane|caveola|actin filament organization|cell adhesion|cell-matrix adhesion|embryo implantation|cell death|cell population prolifer…
ENC1	996.70716770384	0.221698061620211	5.28698228208384	2.25341608070469	1.17211372375839	1.24350678809111e-07	5.24840564130017e-06	Up	7.23117035381386	7.23267225219914	7.21158264449884	16.6539517300507	12.4506329784364	8507	ectodermal-neural cortex 1	GO:0003779,GO:0005515,GO:0005634,GO:0005654,GO:0005730,GO:0005737,GO:0005856,GO:0007275,GO:0007399,GO:0010499,GO:0010976,GO:0016363,GO:0016567,GO:0017148,GO:0031463,GO:0043025	actin binding|protein binding|nucleus|nucleoplasm|nucleolus|cytoplasm|cytoskeleton|multicellular organism development|nervous system development|proteasomal ubiquitin-independent protein catabolic process|positive regulation of neuron projection development|nuclear matrix|protein ubiquitination|negative regulation of translation|Cul3-RING ubiquitin ligase complex|neuronal cell body
ENPP1	1053.26070771605	0.521060095491872	-2.71489273900256	0.375107946202923	-1.41462226983486	0.00662972390715279	0.0418611947416646	Down	11.8108083402752	11.2503533004477	7.77098810617109	1.48104748697332	5.5777151208794	5167	ectonucleotide pyrophosphatase/phosphodiesterase 1	GO:0003676,GO:0004527,GO:0004528,GO:0004551,GO:0005044,GO:0005158,GO:0005509,GO:0005515,GO:0005524,GO:0005615,GO:0005765,GO:0005886,GO:0005887,GO:0006091,GO:0006771,GO:0006796,GO:0006897,GO:0006955,GO:0008270,GO:0009143,GO:0009986,GO:0016021,GO:0016323,GO:0030247,GO:0030308,GO:0030318,GO:0030500,GO:0030502,GO:0030505,GO:0030643,GO:0030730,GO:0031214,GO:0031953,GO:0032869,GO:0035529,GO:0036218,GO:…	nucleic acid binding|exonuclease activity|phosphodiesterase I activity|nucleotide diphosphatase activity|scavenger receptor activity|insulin receptor binding|calcium ion binding|protein binding|ATP binding|extracellular space|lysosomal membrane|plasma membrane|integral component of plasma membrane|generation of precursor metabolites and energy|riboflavin metabolic process|phosphate-containing com…	hsa00230,hsa00240,hsa00500,hsa00740,hsa00760,hsa00770	Purine metabolism|Pyrimidine metabolism|Starch and sucrose metabolism|Riboflavin metabolism|Nicotinate and nicotinamide metabolism|Pantothenate and CoA biosynthesis
ENPP2	7870.95318031196	0.453953983643014	-2.67167386343127	0.431425395361384	-1.21281699329955	0.00754739625973986	0.0460896908597345	Down	167.79941115351	178.930467442709	135.562127664728	30.4363728874258	96.1106301672123	5168	ectonucleotide pyrophosphatase/phosphodiesterase 2	GO:0003676,GO:0004528,GO:0004551,GO:0004622,GO:0005044,GO:0005509,GO:0005615,GO:0005886,GO:0006897,GO:0006935,GO:0006955,GO:0008134,GO:0008270,GO:0009395,GO:0010634,GO:0016787,GO:0030149,GO:0030247,GO:0030334,GO:0034638,GO:0045765,GO:0047391,GO:0048870,GO:0050731,GO:0090305,GO:2000394	nucleic acid binding|phosphodiesterase I activity|nucleotide diphosphatase activity|lysophospholipase activity|scavenger receptor activity|calcium ion binding|extracellular space|plasma membrane|endocytosis|chemotaxis|immune response|transcription factor binding|zinc ion binding|phospholipid catabolic process|positive regulation of epithelial cell migration|hydrolase activity|sphingolipid catabol…	hsa00565	Ether lipid metabolism
ENTPD7	2027.41800982743	0.446209935646403	5.74844237790554	5.91759968258086	2.56501210351228	9.00693303608449e-09	5.23866658049987e-07	Up	4.05957505896095	4.10681995585707	4.56231860830884	33.0022717102364	11.4129304713263	57089	ectonucleoside triphosphate diphosphohydrolase 7	GO:0003924,GO:0004382,GO:0005794,GO:0006254,GO:0006256,GO:0009134,GO:0016020,GO:0016021,GO:0017110,GO:0017111,GO:0030659,GO:0030666,GO:0034656,GO:0043273,GO:0045134,GO:0046039,GO:0046052,GO:0046872,GO:0050776,GO:0072539	GTPase activity|guanosine-diphosphatase activity|Golgi apparatus|CTP catabolic process|UDP catabolic process|nucleoside diphosphate catabolic process|membrane|integral component of membrane|nucleoside-diphosphatase activity|nucleoside-triphosphatase activity|cytoplasmic vesicle membrane|endocytic vesicle membrane|nucleobase-containing small molecule catabolic process|CTPase activity|uridine-dipho…
EPHA2	892.406976875278	0.269325201977679	8.65039902442318	5.02725358872673	2.32977046444029	5.13196716909198e-18	1.8357046563842e-15	Up	4.33126056625007	4.59370151694265	4.21053336657555	23.6648528765295	15.6461305931746	1969	EPH receptor A2	GO:0001501,GO:0001570,GO:0001618,GO:0001649,GO:0002043,GO:0004714,GO:0005005,GO:0005515,GO:0005524,GO:0005886,GO:0005887,GO:0005925,GO:0006954,GO:0007155,GO:0007169,GO:0007275,GO:0007411,GO:0008630,GO:0009986,GO:0010591,GO:0014028,GO:0016477,GO:0016525,GO:0018108,GO:0021915,GO:0030027,GO:0030216,GO:0030316,GO:0031256,GO:0031258,GO:0032587,GO:0032682,GO:0033598,GO:0033628,GO:0033674,GO:0036342,GO:…	skeletal system development|vasculogenesis|virus receptor activity|osteoblast differentiation|blood vessel endothelial cell proliferation involved in sprouting angiogenesis|transmembrane receptor protein tyrosine kinase activity|transmembrane-ephrin receptor activity|protein binding|ATP binding|plasma membrane|integral component of plasma membrane|focal adhesion|inflammatory response|cell adhesio…	hsa04010,hsa04014,hsa04015,hsa04151,hsa04360	MAPK signaling pathway|Ras signaling pathway|Rap1 signaling pathway|PI3K-Akt signaling pathway|Axon guidance
EPHB1	80.3373356324449	0.513161273054436	3.89433237376644	3.9956232548752	1.99842055861909	9.84695567944532e-05	0.00157068274093092	Up	0.131780480505705	0.301976697968659	0.421069658504933	0.834248852145455	1.19670231218136	2047	EPH receptor B1	GO:0001525,GO:0004714,GO:0005005,GO:0005515,GO:0005524,GO:0005576,GO:0005783,GO:0005829,GO:0005886,GO:0005887,GO:0007169,GO:0007275,GO:0007411,GO:0014719,GO:0018108,GO:0021952,GO:0022008,GO:0030010,GO:0030425,GO:0031290,GO:0031589,GO:0031901,GO:0033674,GO:0043005,GO:0043235,GO:0046328,GO:0046777,GO:0048013,GO:0050965,GO:0051965,GO:0060326,GO:0060996,GO:0060997,GO:0061351,GO:0070062,GO:0070372,GO:…	angiogenesis|transmembrane receptor protein tyrosine kinase activity|transmembrane-ephrin receptor activity|protein binding|ATP binding|extracellular region|endoplasmic reticulum|cytosol|plasma membrane|integral component of plasma membrane|transmembrane receptor protein tyrosine kinase signaling pathway|multicellular organism development|axon guidance|skeletal muscle satellite cell activation|pe…	hsa04360	Axon guidance
EPOP	62.4183972458818	0.441334523189745	-2.67377274387633	0.441342865418498	-1.1800282190364	0.00750032586666579	0.0459001978187571	Down	0.909737404183368	1.28287703578483	1.89919612061084	0.521884419179048	0.550058272265768	100170841	elongin BC and polycomb repressive complex 2 associated protein	GO:0003682,GO:0005694,GO:0006357,GO:0035098,GO:0035616,GO:0048663,GO:0048863,GO:0070449	chromatin binding|chromosome|regulation of transcription by RNA polymerase II|ESC/E(Z) complex|histone H2B conserved C-terminal lysine deubiquitination|neuron fate commitment|stem cell differentiation|elongin complex
EREG	479.83075635398	0.569201986538912	-3.54087571969113	0.247332975889125	-2.01547349373559	0.000398801379305717	0.00485605932653965	Down	8.78041586543177	8.76251028422482	6.79806243031107	0.635791232229453	3.03717982532531	2069	epiregulin	GO:0000165,GO:0001525,GO:0001550,GO:0001556,GO:0001819,GO:0005154,GO:0005515,GO:0005576,GO:0005615,GO:0005887,GO:0007143,GO:0007165,GO:0007173,GO:0007267,GO:0008083,GO:0008284,GO:0008285,GO:0009299,GO:0009653,GO:0009887,GO:0019221,GO:0030216,GO:0030665,GO:0030728,GO:0032755,GO:0038128,GO:0042059,GO:0042060,GO:0042327,GO:0042700,GO:0043434,GO:0043616,GO:0045089,GO:0045740,GO:0045741,GO:0045840,GO:…	MAPK cascade|angiogenesis|ovarian cumulus expansion|oocyte maturation|positive regulation of cytokine production|epidermal growth factor receptor binding|protein binding|extracellular region|extracellular space|integral component of plasma membrane|female meiotic nuclear division|signal transduction|epidermal growth factor receptor signaling pathway|cell-cell signaling|growth factor activity|posi…	hsa04010,hsa04012,hsa04151,hsa05210	MAPK signaling pathway|ErbB signaling pathway|PI3K-Akt signaling pathway|Colorectal cancer
ERICH2	7.13809407502123	1.27693819001806	-2.68094148836643	0.0932083767897001	-3.42339657169896	0.00734153514744443	0.0451408186031951	Down	0.201489827551925	0.177583300083338	0.216452499040206	0.0166376151733345	0.0165337489724358	285141	glutamate rich 2	GO:0005515	protein binding
ETS1	5318.28999442803	0.246661126828912	5.26618591860641	2.46052018676813	1.29896335277401	1.39287227044635e-07	5.82725627062761e-06	Up	32.3482856990162	33.5007036470396	31.9037236912449	85.383697993237	57.807348070421	2113	ETS proto-oncogene 1, transcription factor	GO:0000785,GO:0000978,GO:0000981,GO:0001228,GO:0001666,GO:0003677,GO:0003700,GO:0005515,GO:0005634,GO:0005654,GO:0005737,GO:0006357,GO:0006955,GO:0007565,GO:0008134,GO:0008284,GO:0008285,GO:0009612,GO:0010595,GO:0010628,GO:0010715,GO:0021854,GO:0021983,GO:0030154,GO:0030578,GO:0032355,GO:0034616,GO:0035035,GO:0042802,GO:0043536,GO:0044849,GO:0045648,GO:0045765,GO:0045766,GO:0045893,GO:0045944,GO:…	chromatin|RNA polymerase II cis-regulatory region sequence-specific DNA binding|DNA-binding transcription factor activity, RNA polymerase II-specific|DNA-binding transcription activator activity, RNA polymerase II-specific|response to hypoxia|DNA binding|DNA-binding transcription factor activity|protein binding|nucleus|nucleoplasm|cytoplasm|regulation of transcription by RNA polymerase II|immune …	hsa04014,hsa04218,hsa05166,hsa05200,hsa05211	Ras signaling pathway|Cellular senescence|Human T-cell leukemia virus 1 infection|Pathways in cancer|Renal cell carcinoma	ETS
ETS2	1170.62332826447	0.389446886500861	-3.79099419807868	0.359386746929565	-1.47639088718457	0.000150045459694942	0.00219329292126597	Down	12.9929460225542	12.2616377692748	9.40811880272696	2.25319244950121	5.30500644807429	2114	ETS proto-oncogene 2, transcription factor	GO:0000122,GO:0000785,GO:0000978,GO:0000981,GO:0001227,GO:0001501,GO:0003677,GO:0003700,GO:0005515,GO:0005634,GO:0005654,GO:0005829,GO:0005886,GO:0006357,GO:0019904,GO:0030154,GO:0045893,GO:1990837	negative regulation of transcription by RNA polymerase II|chromatin|RNA polymerase II cis-regulatory region sequence-specific DNA binding|DNA-binding transcription factor activity, RNA polymerase II-specific|DNA-binding transcription repressor activity, RNA polymerase II-specific|skeletal system development|DNA binding|DNA-binding transcription factor activity|protein binding|nucleus|nucleoplasm|…	hsa04014,hsa05166	Ras signaling pathway|Human T-cell leukemia virus 1 infection	ETS
ETV1	1060.4757206591	0.215622214355701	-7.82277618898217	0.310622809010957	-1.68676432427739	5.16709246028432e-15	1.2530637105381e-12	Down	10.3956627649692	10.041464283298	11.4615769058716	2.39965925491942	3.54314452453114	2115	ETS variant transcription factor 1	GO:0000785,GO:0000978,GO:0000981,GO:0001228,GO:0003700,GO:0005515,GO:0005634,GO:0006357,GO:0006366,GO:0030154,GO:0045944,GO:0048935,GO:1990837	chromatin|RNA polymerase II cis-regulatory region sequence-specific DNA binding|DNA-binding transcription factor activity, RNA polymerase II-specific|DNA-binding transcription activator activity, RNA polymerase II-specific|DNA-binding transcription factor activity|protein binding|nucleus|regulation of transcription by RNA polymerase II|transcription by RNA polymerase II|cell differentiation|posit…	hsa05202	Transcriptional misregulation in cancer	ETS
ETV4	166.719288355681	0.389853301192335	-4.60321020078705	0.28825615272707	-1.79457669285906	4.16027954043263e-06	0.000112737272091875	Down	6.09157538746677	4.61920879588455	3.30521050525554	1.0439612736159	1.3958337130284	2118	ETS variant transcription factor 4	GO:0000785,GO:0000978,GO:0000981,GO:0001228,GO:0005515,GO:0005634,GO:0005654,GO:0005694,GO:0005730,GO:0006357,GO:0030154,GO:0045618,GO:0045944,GO:1990837	chromatin|RNA polymerase II cis-regulatory region sequence-specific DNA binding|DNA-binding transcription factor activity, RNA polymerase II-specific|DNA-binding transcription activator activity, RNA polymerase II-specific|protein binding|nucleus|nucleoplasm|chromosome|nucleolus|regulation of transcription by RNA polymerase II|cell differentiation|positive regulation of keratinocyte differentiati…	hsa05202	Transcriptional misregulation in cancer	ETS
ETV7	41.3080995833716	0.457368604626424	-3.69086680369995	0.310338243817512	-1.68808659987023	0.000223491151543581	0.0030252709520204	Down	1.02077228758869	1.4241408565379	1.48602965687219	0.301285509551905	0.427720897330405	51513	ETS variant transcription factor 7	GO:0000122,GO:0000785,GO:0000977,GO:0000981,GO:0001227,GO:0005515,GO:0005634,GO:0005654,GO:0006357,GO:0006366,GO:0009887,GO:0030154,GO:1990837	negative regulation of transcription by RNA polymerase II|chromatin|RNA polymerase II transcription regulatory region sequence-specific DNA binding|DNA-binding transcription factor activity, RNA polymerase II-specific|DNA-binding transcription repressor activity, RNA polymerase II-specific|protein binding|nucleus|nucleoplasm|regulation of transcription by RNA polymerase II|transcription by RNA po…	hsa05202	Transcriptional misregulation in cancer	ETS
EVA1A	850.556759699846	0.198473485223536	6.55782979758563	2.46494479349496	1.30155533542958	5.45964704900355e-11	5.70194379395203e-09	Up	13.8194230000268	13.114777220512	12.4578930482075	31.2825760353448	26.734605619022	84141	eva-1 homolog A, regulator of programmed cell death	GO:0005515,GO:0005765,GO:0005788,GO:0005789,GO:0005886,GO:0006914,GO:0006915,GO:0016021,GO:0043231,GO:0043687,GO:0044267	protein binding|lysosomal membrane|endoplasmic reticulum lumen|endoplasmic reticulum membrane|plasma membrane|autophagy|apoptotic process|integral component of membrane|intracellular membrane-bounded organelle|post-translational protein modification|cellular protein metabolic process
EXPH5	112.162823475771	0.385228683712341	-7.19253383615805	0.146526108598169	-2.77077034225964	6.35997987504675e-13	1.09636857894179e-10	Down	0.602375234474283	0.852316363449182	0.73859073512983	0.0685604264248706	0.124241460274382	23086	exophilin 5	GO:0003334,GO:0005768,GO:0006886,GO:0031267,GO:0045921,GO:0050714,GO:0071985	keratinocyte development|endosome|intracellular protein transport|small GTPase binding|positive regulation of exocytosis|positive regulation of protein secretion|multivesicular body sorting pathway
EYA4	85.4990326410852	0.53575497381207	-3.96535804451737	0.229336788454312	-2.12446029529589	7.32858570057786e-05	0.00124238630573303	Down	0.702397294981277	0.557152825108336	0.828430203742328	0.0632716763449312	0.225308105171649	2070	EYA transcriptional coactivator and phosphatase 4	GO:0004725,GO:0005515,GO:0005634,GO:0005737,GO:0006281,GO:0007275,GO:0007601,GO:0007605,GO:0009653,GO:0016576,GO:0030154,GO:0035335,GO:0045739,GO:0046872,GO:0048856,GO:2001240	protein tyrosine phosphatase activity|protein binding|nucleus|cytoplasm|DNA repair|multicellular organism development|visual perception|sensory perception of sound|anatomical structure morphogenesis|histone dephosphorylation|cell differentiation|peptidyl-tyrosine dephosphorylation|positive regulation of DNA repair|metal ion binding|anatomical structure development|negative regulation of extrinsic…
F3	925.596219985166	0.280354559196786	7.18918149317507	4.04326232631144	2.01551980850479	6.51808831451123e-13	1.11024770957175e-10	Up	9.2462466027079	9.56384213155521	11.0967227641108	26.2760071885145	46.3693378786128	2152	coagulation factor III, tissue factor	GO:0001938,GO:0002020,GO:0002541,GO:0002543,GO:0004252,GO:0004896,GO:0005515,GO:0005543,GO:0005615,GO:0005886,GO:0006919,GO:0007596,GO:0007598,GO:0009986,GO:0010628,GO:0010641,GO:0016021,GO:0016485,GO:0019221,GO:0030335,GO:0031233,GO:0032757,GO:0045766,GO:0050927,GO:0051897,GO:0062023,GO:1905286	positive regulation of endothelial cell proliferation|protease binding|activation of plasma proteins involved in acute inflammatory response|activation of blood coagulation via clotting cascade|serine-type endopeptidase activity|cytokine receptor activity|protein binding|phospholipid binding|extracellular space|plasma membrane|activation of cysteine-type endopeptidase activity involved in apoptot…	hsa04610,hsa04933	Complement and coagulation cascades|AGE-RAGE signaling pathway in diabetic complications
FABP3	2144.51182271725	0.470479120053725	-3.89098882764762	0.281142019502307	-1.83062899977053	9.98365303307666e-05	0.00159071389306526	Down	85.1501177640269	84.0419797771322	37.6025379841504	11.4441196061506	23.9993725469126	2170	fatty acid binding protein 3	GO:0005324,GO:0005515,GO:0005615,GO:0005829,GO:0006631,GO:0008092,GO:0008285,GO:0015909,GO:0016528,GO:0019433,GO:0032365,GO:0032868,GO:0036041,GO:0042493,GO:0042632,GO:0046320,GO:0050543,GO:0050873,GO:0055091,GO:0070062,GO:0070538,GO:0070542,GO:0071073,GO:0140214,GO:2001245	long-chain fatty acid transporter activity|protein binding|extracellular space|cytosol|fatty acid metabolic process|cytoskeletal protein binding|negative regulation of cell population proliferation|long-chain fatty acid transport|sarcoplasm|triglyceride catabolic process|intracellular lipid transport|response to insulin|long-chain fatty acid binding|response to drug|cholesterol homeostasis|regula…	hsa03320	PPAR signaling pathway
FAIM2	41.7416494405998	0.722479961437614	-2.68993870375119	0.259998136671972	-1.9434268109557	0.00714651443895513	0.0442842479829234	Down	0.659383775717592	0.720243279626391	0.643142256823584	0.267773519279531	0.0425762957309333	23017	Fas apoptotic inhibitory molecule 2	GO:0002931,GO:0005515,GO:0005783,GO:0005794,GO:0006915,GO:0016021,GO:0021549,GO:0021680,GO:0021681,GO:0021702,GO:0043066,GO:0043523,GO:0043524,GO:0045121,GO:0045211,GO:1902042	response to ischemia|protein binding|endoplasmic reticulum|Golgi apparatus|apoptotic process|integral component of membrane|cerebellum development|cerebellar Purkinje cell layer development|cerebellar granular layer development|cerebellar Purkinje cell differentiation|negative regulation of apoptotic process|regulation of neuron apoptotic process|negative regulation of neuron apoptotic process|me…
FAM117B	44.3255329687869	0.433295173764995	-2.66609330483782	0.449002268239261	-1.15520536179339	0.00767383917662463	0.0466306733426505	Down	0.48633307535045	0.615390554006615	0.456424577548172	0.172105587918077	0.247995178920223	150864	family with sequence similarity 117 member B	GO:0005515	protein binding
FAM131A	312.475777593343	0.430790888716649	3.06160672008984	2.49477944920196	1.31891227984837	0.00220152497079509	0.0182499532341461	Up	2.88412699632272	3.39781871259947	5.08640556247748	11.4131584783954	5.26652770940615	131408	family with sequence similarity 131 member A
FAM131B	139.199613349655	0.3004776172077	-4.40023876606009	0.399932031691661	-1.32217325957068	1.08131832387179e-05	0.0002532160814723	Down	2.03708119942528	1.94453892138711	2.07181559507618	0.548616410889551	0.905223587416658	9715	family with sequence similarity 131 member B	GO:0005515,GO:0005654,GO:0005829	protein binding|nucleoplasm|cytosol
FAM149A	28.9776972469871	0.593501249754249	-3.36595457771523	0.250399181495269	-1.99769824849002	0.00076279267906274	0.00808447233483681	Down	0.263630894268063	0.319824872953075	0.438267851041707	0.046098610160863	0.106891920968661	25854	family with sequence similarity 149 member A
FAM167A	474.209604011915	0.527907164026823	3.03079387476801	3.03138648436276	1.59997779917864	0.0024391169784012	0.0198064050663816	Up	2.60966639610771	2.50352990161932	2.9245137648099	11.2854792344636	3.04735364394184	83648	family with sequence similarity 167 member A	GO:0005515	protein binding
FAM174B	119.975127404298	0.350100044902614	-3.95716386771729	0.382782492762769	-1.38540324777483	7.58449031849048e-05	0.00127376928203111	Down	3.41151526568763	3.56589176065192	3.04662711014656	1.42332114321558	0.864377284989063	400451	family with sequence similarity 174 member B	GO:0005794,GO:0005886,GO:0007030,GO:0016021	Golgi apparatus|plasma membrane|Golgi organization|integral component of membrane
FAM193B	514.153143236629	0.174732947482218	-6.06733303767347	0.479577877436054	-1.06016298502892	1.30051700665998e-09	9.44558240167053e-08	Down	7.31916431056165	8.05153526315434	8.79564666497844	3.23621556179796	3.69031631915616	54540	family with sequence similarity 193 member B	GO:0005515,GO:0005634,GO:0005654,GO:0005730,GO:0005737,GO:0016607	protein binding|nucleus|nucleoplasm|nucleolus|cytoplasm|nuclear speck
FAM20A	1129.71450138147	0.336619025588089	-4.90535479311333	0.318367340212291	-1.65123575062167	9.32586115651936e-07	3.08162636091175e-05	Down	9.15624121519794	8.75809355912079	8.09058904918547	1.59797217699114	3.40583410569867	54757	FAM20A golgi associated secretory pathway pseudokinase	GO:0001934,GO:0004674,GO:0005515,GO:0005615,GO:0005737,GO:0005783,GO:0005794,GO:0006468,GO:0009617,GO:0016773,GO:0031214,GO:0043539,GO:0044691,GO:0055074,GO:0070062,GO:0070166,GO:0071902	positive regulation of protein phosphorylation|protein serine/threonine kinase activity|protein binding|extracellular space|cytoplasm|endoplasmic reticulum|Golgi apparatus|protein phosphorylation|response to bacterium|phosphotransferase activity, alcohol group as acceptor|biomineral tissue development|protein serine/threonine kinase activator activity|tooth eruption|calcium ion homeostasis|extrac…
FAM20C	3555.72094105944	0.138899801897939	-8.469145224749	0.442465662983995	-1.17636259396251	2.47200320825196e-17	8.42129092944503e-15	Down	32.8518218316331	31.3536880744563	31.5913001984794	12.5639581097695	12.7986397229336	56975	FAM20C golgi associated secretory pathway kinase	GO:0004674,GO:0005515,GO:0005524,GO:0005615,GO:0005788,GO:0005794,GO:0006468,GO:0016773,GO:0030145,GO:0031214,GO:0043687,GO:0044267,GO:0046034,GO:0070062,GO:0070166,GO:0071895,GO:0106310,GO:0106311	protein serine/threonine kinase activity|protein binding|ATP binding|extracellular space|endoplasmic reticulum lumen|Golgi apparatus|protein phosphorylation|phosphotransferase activity, alcohol group as acceptor|manganese ion binding|biomineral tissue development|post-translational protein modification|cellular protein metabolic process|ATP metabolic process|extracellular exosome|enamel mineraliz…
FAM214B	1315.27591786861	0.144681497602704	7.16330787459527	2.05110039797697	1.03639811108569	7.8753208055761e-13	1.32564811866097e-10	Up	13.796720841574	14.5458698385948	13.9390353205608	25.0369551097534	26.8722433528457	80256	family with sequence similarity 214 member B	GO:0005515,GO:0005634	protein binding|nucleus
FAM222B	521.608588578237	0.271801221626502	7.21032212911689	3.89001134569503	1.95977436301457	5.58196677325863e-13	9.86009636935611e-11	Up	1.62113066131905	1.62845671515774	1.9505877377928	7.19155973893952	4.81564921402749	55731	family with sequence similarity 222 member B	GO:0005515,GO:0005654	protein binding|nucleoplasm
FANCE	116.208502585145	0.35115321801761	-2.85102475046633	0.499602805758722	-1.0011465157741	0.00435785771951235	0.0303417169103565	Down	3.04696738243233	2.73915730726786	2.96479621669221	0.905749818409917	1.72518276301536	2178	FA complementation group E	GO:0003674,GO:0005634,GO:0005654,GO:0036297,GO:0043240	molecular_function|nucleus|nucleoplasm|interstrand cross-link repair|Fanconi anaemia nuclear complex	hsa03460	Fanconi anemia pathway
FANCI	410.296865731487	0.396727537995991	-3.3329352895231	0.399905987901098	-1.32226721171245	0.000859349270460998	0.00890983287083765	Down	7.4992870263471	6.48096076362388	4.47915636501177	1.48832931610915	2.99022878493188	55215	FA complementation group I	GO:0003677,GO:0005515,GO:0005654,GO:0005737,GO:0005829,GO:0007049,GO:0016020,GO:0031398,GO:0036297,GO:0070182	DNA binding|protein binding|nucleoplasm|cytoplasm|cytosol|cell cycle|membrane|positive regulation of protein ubiquitination|interstrand cross-link repair|DNA polymerase binding	hsa03460	Fanconi anemia pathway
FBLN1	13639.872582719	0.376117598996741	-3.18390878145696	0.436022918432837	-1.19752412630623	0.00145300792699874	0.0132096668768211	Down	194.125673942128	201.207751769947	205.090179869635	44.5882908964294	113.656304046795	2192	fibulin 1	GO:0001933,GO:0001968,GO:0005201,GO:0005509,GO:0005576,GO:0005615,GO:0007162,GO:0007229,GO:0008022,GO:0010952,GO:0016032,GO:0016504,GO:0030198,GO:0031012,GO:0042802,GO:0044877,GO:0062023,GO:0070051,GO:0070062,GO:0070373,GO:0071953,GO:0072378,GO:1900025,GO:2000146,GO:2000647	negative regulation of protein phosphorylation|fibronectin binding|extracellular matrix structural constituent|calcium ion binding|extracellular region|extracellular space|negative regulation of cell adhesion|integrin-mediated signaling pathway|protein C-terminus binding|positive regulation of peptidase activity|viral process|peptidase activator activity|extracellular matrix organization|extracel…
FBXL17	432.66850515255	0.37158328010198	-3.28202853765761	0.429417553309963	-1.21954692941112	0.00103063173979335	0.0102761525665249	Down	1.61779727131794	1.54252981851072	1.71319509417981	0.372862379424907	0.889824096252284	64839	F-box and leucine rich repeat protein 17	GO:0000086,GO:0000209,GO:0005515,GO:0005634,GO:0005654,GO:0005737,GO:0005829,GO:0006515,GO:0007399,GO:0008589,GO:0014033,GO:0016567,GO:0019005,GO:0031146,GO:0043153,GO:0043161,GO:0051726	G2/M transition of mitotic cell cycle|protein polyubiquitination|protein binding|nucleus|nucleoplasm|cytoplasm|cytosol|protein quality control for misfolded or incompletely synthesized proteins|nervous system development|regulation of smoothened signaling pathway|neural crest cell differentiation|protein ubiquitination|SCF ubiquitin ligase complex|SCF-dependent proteasomal ubiquitin-dependent pro…
FBXO10	652.788159504672	0.302840892486153	3.71113924771508	2.17933007880272	1.12388472191843	0.00020632855890412	0.00283860482769245	Up	4.27536750124924	4.29709920727786	4.37691114482937	10.5863199462612	6.1739299180175	26267	F-box protein 10	GO:0000151,GO:0000209,GO:0004842,GO:0005515,GO:0005737,GO:0005829,GO:0006511,GO:0006915,GO:0016567,GO:0042981,GO:0043687	ubiquitin ligase complex|protein polyubiquitination|ubiquitin-protein transferase activity|protein binding|cytoplasm|cytosol|ubiquitin-dependent protein catabolic process|apoptotic process|protein ubiquitination|regulation of apoptotic process|post-translational protein modification
FBXO32	787.967566197418	0.521979238065933	4.03918364988599	4.31203833482637	2.10837000397587	5.36375570284354e-05	0.000959307707453567	Up	2.03374138683881	2.34212212200387	3.76452227995807	15.68858842829	4.84333606153803	114907	F-box protein 32	GO:0000209,GO:0005515,GO:0005654,GO:0005737,GO:0005829,GO:0014894,GO:0016567,GO:0019005,GO:0030018,GO:0043687,GO:0071549	protein polyubiquitination|protein binding|nucleoplasm|cytoplasm|cytosol|response to denervation involved in regulation of muscle adaptation|protein ubiquitination|SCF ubiquitin ligase complex|Z disc|post-translational protein modification|cellular response to dexamethasone stimulus	hsa04068	FoxO signaling pathway
FDPS	4293.28754337848	0.206182672834705	-5.24524602259582	0.472544190298736	-1.08147884461441	1.56073921868447e-07	6.49158626190041e-06	Down	185.223855177758	189.004416290005	150.36029640041	70.4849921261133	78.4202335051972	2224	farnesyl diphosphate synthase	GO:0003723,GO:0004161,GO:0004337,GO:0005515,GO:0005654,GO:0005737,GO:0005829,GO:0006695,GO:0016032,GO:0033384,GO:0045337,GO:0045540,GO:0046872	RNA binding|dimethylallyltranstransferase activity|geranyltranstransferase activity|protein binding|nucleoplasm|cytoplasm|cytosol|cholesterol biosynthetic process|viral process|geranyl diphosphate biosynthetic process|farnesyl diphosphate biosynthetic process|regulation of cholesterol biosynthetic process|metal ion binding	hsa00900,hsa05164,hsa05166	Terpenoid backbone biosynthesis|Influenza A|Human T-cell leukemia virus 1 infection
FERMT1	28.4029928958366	0.56260281374732	-3.48163657626653	0.257246163378719	-1.95877853425314	0.000498359564497993	0.00577838626323929	Down	0.369716669770445	0.533209464537483	0.533265764294871	0.0777091803804354	0.143416099022927	55612	FERM domain containing kindlin 1	GO:0001954,GO:0005178,GO:0005737,GO:0005829,GO:0005856,GO:0005925,GO:0007155,GO:0007160,GO:0007229,GO:0010629,GO:0030054,GO:0030055,GO:0030511,GO:0032587,GO:0033625,GO:0033630,GO:0042308,GO:0043616,GO:0051015,GO:0051546,GO:0051886,GO:0071636,GO:0071711,GO:0071944,GO:0090090,GO:0090162,GO:1903691,GO:2000647	positive regulation of cell-matrix adhesion|integrin binding|cytoplasm|cytosol|cytoskeleton|focal adhesion|cell adhesion|cell-matrix adhesion|integrin-mediated signaling pathway|negative regulation of gene expression|cell junction|cell-substrate junction|positive regulation of transforming growth factor beta receptor signaling pathway|ruffle membrane|positive regulation of integrin activation|pos…
FES	119.493552302387	0.287450706720352	-5.82435328617337	0.313336671614383	-1.67421446829954	5.73341788849285e-09	3.47600606561676e-07	Down	3.02125184211252	2.84463257612928	3.76320323508625	0.839692177989241	0.961431639715592	2242	FES proto-oncogene, tyrosine kinase	GO:0001578,GO:0004713,GO:0004715,GO:0005102,GO:0005515,GO:0005524,GO:0005737,GO:0005794,GO:0005829,GO:0005925,GO:0006935,GO:0007098,GO:0007155,GO:0007169,GO:0008017,GO:0008360,GO:0010976,GO:0015630,GO:0018108,GO:0030154,GO:0030155,GO:0031116,GO:0031234,GO:0031410,GO:0034987,GO:0035091,GO:0038083,GO:0042127,GO:0043304,GO:0045087,GO:0045595,GO:0045639,GO:0045657,GO:0046777,GO:0060627,GO:0071305,GO:…	microtubule bundle formation|protein tyrosine kinase activity|non-membrane spanning protein tyrosine kinase activity|signaling receptor binding|protein binding|ATP binding|cytoplasm|Golgi apparatus|cytosol|focal adhesion|chemotaxis|centrosome cycle|cell adhesion|transmembrane receptor protein tyrosine kinase signaling pathway|microtubule binding|regulation of cell shape|positive regulation of neu…	hsa04360	Axon guidance
FGD4	250.568732129707	0.258583583247169	-6.12956143514127	0.33332375442847	-1.58500395963249	8.81216432448069e-10	6.77873371799299e-08	Down	1.73465388363637	2.00591080313988	1.90664544663959	0.450415365294965	0.67912253347426	121512	FYVE, RhoGEF and PH domain containing 4	GO:0001726,GO:0003779,GO:0005085,GO:0005737,GO:0005794,GO:0005829,GO:0005856,GO:0007010,GO:0007186,GO:0008360,GO:0030027,GO:0030036,GO:0030175,GO:0031267,GO:0043065,GO:0043087,GO:0046847,GO:0046872,GO:0051056	ruffle|actin binding|guanyl-nucleotide exchange factor activity|cytoplasm|Golgi apparatus|cytosol|cytoskeleton|cytoskeleton organization|G protein-coupled receptor signaling pathway|regulation of cell shape|lamellipodium|actin cytoskeleton organization|filopodium|small GTPase binding|positive regulation of apoptotic process|regulation of GTPase activity|filopodium assembly|metal ion binding|regul…
FGF10	19.9377260126714	0.895439562310023	-3.72190877916592	0.0992530765086532	-3.33274436817416	0.000197722457155775	0.00273598928141666	Down	0.255306691500414	0.287438333942754	0.269501890846826	0	0.0486576594680245	2255	fibroblast growth factor 10	GO:0000132,GO:0000165,GO:0000187,GO:0001525,GO:0001656,GO:0001759,GO:0001823,GO:0001934,GO:0001974,GO:0003338,GO:0005104,GO:0005111,GO:0005515,GO:0005576,GO:0005615,GO:0005634,GO:0005737,GO:0005886,GO:0007368,GO:0007431,GO:0008083,GO:0008201,GO:0008284,GO:0008285,GO:0008543,GO:0008589,GO:0009880,GO:0009887,GO:0009986,GO:0010628,GO:0010634,GO:0010838,GO:0021983,GO:0030154,GO:0030334,GO:0030538,GO:…	establishment of mitotic spindle orientation|MAPK cascade|activation of MAPK activity|angiogenesis|metanephros development|organ induction|mesonephros development|positive regulation of protein phosphorylation|blood vessel remodeling|metanephros morphogenesis|fibroblast growth factor receptor binding|type 2 fibroblast growth factor receptor binding|protein binding|extracellular region|extracellul…	hsa04010,hsa04014,hsa04015,hsa04020,hsa04151,hsa04810,hsa05200,hsa05218,hsa05224,hsa05226	MAPK signaling pathway|Ras signaling pathway|Rap1 signaling pathway|Calcium signaling pathway|PI3K-Akt signaling pathway|Regulation of actin cytoskeleton|Pathways in cancer|Melanoma|Breast cancer|Gastric cancer
FGF7	1613.56271307218	0.336735011657947	-3.35135794767883	0.457384836457497	-1.12851955758158	0.000804162842342773	0.00844164486297901	Down	20.8349923171557	22.3040086034382	20.4184552289493	5.54335570596282	12.0173415055244	2252	fibroblast growth factor 7	GO:0000165,GO:0001934,GO:0005104,GO:0005111,GO:0005515,GO:0005576,GO:0005615,GO:0005737,GO:0005794,GO:0007165,GO:0008083,GO:0008201,GO:0008284,GO:0008543,GO:0008544,GO:0009611,GO:0009887,GO:0010463,GO:0010628,GO:0010838,GO:0030154,GO:0030324,GO:0030334,GO:0031069,GO:0031532,GO:0034394,GO:0042056,GO:0045893,GO:0050679,GO:0050731,GO:0050918,GO:0051549,GO:0051781,GO:0051897,GO:0060445,GO:0060501,GO:…	MAPK cascade|positive regulation of protein phosphorylation|fibroblast growth factor receptor binding|type 2 fibroblast growth factor receptor binding|protein binding|extracellular region|extracellular space|cytoplasm|Golgi apparatus|signal transduction|growth factor activity|heparin binding|positive regulation of cell population proliferation|fibroblast growth factor receptor signaling pathway|e…	hsa04010,hsa04014,hsa04015,hsa04020,hsa04151,hsa04810,hsa05200,hsa05218,hsa05224,hsa05226	MAPK signaling pathway|Ras signaling pathway|Rap1 signaling pathway|Calcium signaling pathway|PI3K-Akt signaling pathway|Regulation of actin cytoskeleton|Pathways in cancer|Melanoma|Breast cancer|Gastric cancer
FGFR4	20.2006144494749	0.657536231237312	-2.85034551573339	0.272777121453889	-1.8742054481395	0.00436717594947054	0.030391806169759	Down	0.434874642830732	0.513001905450018	0.563919388999791	0.0662933436526684	0.181168580981288	2264	fibroblast growth factor receptor 4	GO:0000165,GO:0004714,GO:0005007,GO:0005515,GO:0005524,GO:0005576,GO:0005768,GO:0005783,GO:0005794,GO:0005886,GO:0005887,GO:0005911,GO:0007169,GO:0007275,GO:0008201,GO:0008284,GO:0008543,GO:0010628,GO:0010715,GO:0016477,GO:0017134,GO:0018108,GO:0019216,GO:0030133,GO:0033674,GO:0042593,GO:0042632,GO:0043085,GO:0043235,GO:0045862,GO:0046777,GO:0051897,GO:0055062,GO:0070374,GO:0070857,GO:1903412,GO:…	MAPK cascade|transmembrane receptor protein tyrosine kinase activity|fibroblast growth factor-activated receptor activity|protein binding|ATP binding|extracellular region|endosome|endoplasmic reticulum|Golgi apparatus|plasma membrane|integral component of plasma membrane|cell-cell junction|transmembrane receptor protein tyrosine kinase signaling pathway|multicellular organism development|heparin …	hsa04010,hsa04014,hsa04015,hsa04020,hsa04144,hsa04151,hsa04550,hsa04810,hsa05200	MAPK signaling pathway|Ras signaling pathway|Rap1 signaling pathway|Calcium signaling pathway|Endocytosis|PI3K-Akt signaling pathway|Signaling pathways regulating pluripotency of stem cells|Regulation of actin cytoskeleton|Pathways in cancer
FIBIN	399.469540202933	0.420763394330615	-3.78721768459207	0.331361393749732	-1.59352256803789	0.000152343625141128	0.00221292648580636	Down	11.5737151667078	11.6498105819523	6.64718642213795	1.98919013938984	4.02230111594343	387758	fin bud initiation factor homolog	GO:0003674,GO:0005575,GO:0005576,GO:0005783,GO:0005794,GO:0008150,GO:0010042,GO:0042803,GO:0070528,GO:0071548	molecular_function|cellular_component|extracellular region|endoplasmic reticulum|Golgi apparatus|biological_process|response to manganese ion|protein homodimerization activity|protein kinase C signaling|response to dexamethasone
FILIP1L	1958.58659072379	0.243991933994415	6.23207340817083	2.86905503720959	1.52057564365477	4.60301673428789e-10	3.76342648195378e-08	Up	9.85193679532308	9.45453701115318	8.01338211317203	26.6119174777745	20.2245897165559	11259	filamin A interacting protein 1 like	GO:0003674,GO:0005634,GO:0005737,GO:0008150,GO:0016020	molecular_function|nucleus|cytoplasm|biological_process|membrane
FJX1	1014.96275221283	0.216807958886978	6.02636539980813	2.4735172862329	1.30656398183951	1.67687838432759e-09	1.18797942241893e-07	Up	15.8270706180613	14.4554134821204	13.2107995320275	34.9811045308377	29.3410135754732	24147	four-jointed box kinase 1	GO:0005615,GO:0007267,GO:0010842	extracellular space|cell-cell signaling|retina layer formation
FLRT3	61.2411252893388	0.440205250386978	5.18208582266255	4.86075826238196	2.28118138709198	2.19418205527047e-07	8.81556715601574e-06	Up	0.146650088554612	0.281119251645687	0.27266599208664	1.15341411979176	0.866429120463792	23767	fibronectin leucine rich transmembrane protein 3	GO:0003345,GO:0005104,GO:0005515,GO:0005615,GO:0005789,GO:0005829,GO:0005886,GO:0005887,GO:0005911,GO:0005925,GO:0007411,GO:0007416,GO:0007507,GO:0008543,GO:0030054,GO:0030674,GO:0031012,GO:0031175,GO:0032584,GO:0042803,GO:0043679,GO:0044295,GO:0045499,GO:0048598,GO:0048678,GO:0050919,GO:0051965,GO:0060322,GO:0097060,GO:0098742,GO:0098978,GO:0099055,GO:0099560,GO:1990138	proepicardium cell migration involved in pericardium morphogenesis|fibroblast growth factor receptor binding|protein binding|extracellular space|endoplasmic reticulum membrane|cytosol|plasma membrane|integral component of plasma membrane|cell-cell junction|focal adhesion|axon guidance|synapse assembly|heart development|fibroblast growth factor receptor signaling pathway|cell junction|protein-macr…
FLT3LG	169.941593822597	0.396889718855275	-3.71226087821996	0.360143013808692	-1.47335817627415	0.000205416098555528	0.00283149666486753	Down	9.00626870481743	9.56394322925216	7.80540829872259	1.74128647260201	4.00158671219135	2323	fms related receptor tyrosine kinase 3 ligand	GO:0000165,GO:0005102,GO:0005125,GO:0005515,GO:0005576,GO:0005615,GO:0005886,GO:0007165,GO:0008284,GO:0009986,GO:0016020,GO:0016021,GO:0019221,GO:0030971,GO:0032819,GO:0035162	MAPK cascade|signaling receptor binding|cytokine activity|protein binding|extracellular region|extracellular space|plasma membrane|signal transduction|positive regulation of cell population proliferation|cell surface|membrane|integral component of membrane|cytokine-mediated signaling pathway|receptor tyrosine kinase binding|positive regulation of natural killer cell proliferation|embryonic hemopo…	hsa04010,hsa04014,hsa04151,hsa04640,hsa05200	MAPK signaling pathway|Ras signaling pathway|PI3K-Akt signaling pathway|Hematopoietic cell lineage|Pathways in cancer
FMOD	299.022186341455	0.37057174013584	-3.05143549175616	0.456670100298948	-1.13077576009234	0.00227749981084561	0.0187710065055178	Down	7.74937088315899	7.69182483685467	5.7939840195003	1.92403871834613	3.94572891124792	2331	fibromodulin	GO:0005576,GO:0005615,GO:0005796,GO:0007181,GO:0018146,GO:0030021,GO:0030199,GO:0031012,GO:0042340,GO:0043202,GO:0062023	extracellular region|extracellular space|Golgi lumen|transforming growth factor beta receptor complex assembly|keratan sulfate biosynthetic process|extracellular matrix structural constituent conferring compression resistance|collagen fibril organization|extracellular matrix|keratan sulfate catabolic process|lysosomal lumen|collagen-containing extracellular matrix	hsa04350	TGF-beta signaling pathway
FNDC1	1204.2327708879	0.298673056645421	-4.76544461568306	0.372855903776747	-1.42330990964052	1.88437654749659e-06	5.5821241493957e-05	Down	14.4157899301537	12.6368471604997	13.2408238088807	3.13671896108315	5.92177884011958	84624	fibronectin type III domain containing 1	GO:0005576,GO:0016607	extracellular region|nuclear speck
FNDC4	330.462618131832	0.377730743680068	3.06932508828238	2.2336117688267	1.15937844819279	0.00214542994553149	0.0179303806429116	Up	6.60664562248549	6.20338566645956	9.8749067521184	19.4155602100177	10.4722632604444	64838	fibronectin type III domain containing 4	GO:0005576,GO:0005615,GO:0005783,GO:0005886,GO:0016021,GO:0050728,GO:0071559	extracellular region|extracellular space|endoplasmic reticulum|plasma membrane|integral component of membrane|negative regulation of inflammatory response|response to transforming growth factor beta
FOLR3	54.8584371056687	0.45733830587413	8.27119420978955	13.763103752679	3.78273394746107	1.3262380794445e-16	3.95329467514414e-14	Up	0.319042746389793	0.618615151999623	0.580012940109785	5.90112539486721	6.54496153028613	2352	folate receptor gamma	GO:0005515,GO:0005542,GO:0005576,GO:0007155,GO:0007342,GO:0015884,GO:0016020,GO:0019898,GO:0031362,GO:0035036,GO:0035580,GO:0038023,GO:0043312,GO:1904724	protein binding|folic acid binding|extracellular region|cell adhesion|fusion of sperm to egg plasma membrane involved in single fertilization|folic acid transport|membrane|extrinsic component of membrane|anchored component of external side of plasma membrane|sperm-egg recognition|specific granule lumen|signaling receptor activity|neutrophil degranulation|tertiary granule lumen	hsa01523,hsa04144	Antifolate resistance|Endocytosis
FOS	166.33834797487	0.572797692787005	-8.0978437190784	0.040150834993358	-4.63842619883785	5.59418693292801e-16	1.53926205069873e-13	Down	5.90125462692141	9.00939838440861	6.12116145099443	0.0733984524899672	0.437641420044152	2353	Fos proto-oncogene, AP-1 transcription factor subunit	GO:0000785,GO:0000976,GO:0000978,GO:0000979,GO:0000981,GO:0001102,GO:0001228,GO:0001661,GO:0003682,GO:0003700,GO:0005515,GO:0005634,GO:0005654,GO:0005783,GO:0005829,GO:0006306,GO:0006357,GO:0006366,GO:0006954,GO:0007179,GO:0007399,GO:0007565,GO:0007568,GO:0008134,GO:0009409,GO:0009416,GO:0009629,GO:0009636,GO:0016020,GO:0019221,GO:0030431,GO:0031668,GO:0032496,GO:0032570,GO:0032870,GO:0032993,GO:…	chromatin|transcription regulatory region sequence-specific DNA binding|RNA polymerase II cis-regulatory region sequence-specific DNA binding|RNA polymerase II core promoter sequence-specific DNA binding|DNA-binding transcription factor activity, RNA polymerase II-specific|RNA polymerase II activating transcription factor binding|DNA-binding transcription activator activity, RNA polymerase II-spe…	hsa01522,hsa04010,hsa04024,hsa04210,hsa04380,hsa04620,hsa04657,hsa04658,hsa04659,hsa04660,hsa04662,hsa04668,hsa04713,hsa04725,hsa04728,hsa04915,hsa04917,hsa04921,hsa04926,hsa04928,hsa04932,hsa04935,hsa05031,hsa05130,hsa05132,hsa05133,hsa05135,hsa05140,hsa05142,hsa05161,hsa05162,hsa05166,hsa05167,hsa05170,hsa05171,hsa05200,hsa05210,hsa05224,hsa05231,hsa05235,hsa05323,hsa05418	Endocrine resistance|MAPK signaling pathway|cAMP signaling pathway|Apoptosis|Osteoclast differentiation|Toll-like receptor signaling pathway|IL-17 signaling pathway|Th1 and Th2 cell differentiation|Th17 cell differentiation|T cell receptor signaling pathway|B cell receptor signaling pathway|TNF signaling pathway|Circadian entrainment|Cholinergic synapse|Dopaminergic synapse|Estrogen signaling pat…	TF_bZIP
FOXC1	333.034985300813	0.328698023352902	-3.6455487034973	0.435793126539101	-1.1982846528763	0.000266821873773987	0.00349605070508994	Down	5.75202111395376	5.39372602583525	6.63508697409364	1.55089474304686	3.10811234637544	2296	forkhead box C1	GO:0000122,GO:0000785,GO:0000792,GO:0000976,GO:0000977,GO:0000978,GO:0000981,GO:0001228,GO:0001525,GO:0001541,GO:0001654,GO:0001657,GO:0001701,GO:0001756,GO:0001822,GO:0001945,GO:0001958,GO:0001974,GO:0003677,GO:0003700,GO:0005515,GO:0005634,GO:0005654,GO:0005829,GO:0006355,GO:0006357,GO:0007219,GO:0007507,GO:0008134,GO:0008283,GO:0008301,GO:0008354,GO:0009653,GO:0010718,GO:0014031,GO:0014032,GO:…	negative regulation of transcription by RNA polymerase II|chromatin|heterochromatin|transcription regulatory region sequence-specific DNA binding|RNA polymerase II transcription regulatory region sequence-specific DNA binding|RNA polymerase II cis-regulatory region sequence-specific DNA binding|DNA-binding transcription factor activity, RNA polymerase II-specific|DNA-binding transcription activat…
FOXF2	1127.10835998299	0.148382609339192	-10.4142451893644	0.342626139082605	-1.54529287549602	2.13484300577087e-25	1.9090833579106e-22	Down	34.06157721332	34.4550582094537	33.9234318079611	10.375165232587	10.6234632534658	2295	forkhead box F2	GO:0000785,GO:0000977,GO:0000978,GO:0000981,GO:0001228,GO:0001837,GO:0003677,GO:0003700,GO:0005634,GO:0005667,GO:0006357,GO:0008134,GO:0009887,GO:0030198,GO:0032434,GO:0042249,GO:0043565,GO:0045892,GO:0045893,GO:0045944,GO:0048566,GO:0048596,GO:0048806,GO:0060021,GO:1902914	chromatin|RNA polymerase II transcription regulatory region sequence-specific DNA binding|RNA polymerase II cis-regulatory region sequence-specific DNA binding|DNA-binding transcription factor activity, RNA polymerase II-specific|DNA-binding transcription activator activity, RNA polymerase II-specific|epithelial to mesenchymal transition|DNA binding|DNA-binding transcription factor activity|nucle…
FOXL2NB	62.7261704899997	0.350861610164421	2.90819618922944	2.0284452985156	1.02037439762708	0.0036352020176819	0.0266048442296638	Up	0.574221496378515	0.401053087925436	0.547925012168931	0.84810546952189	1.00283825154272	401089	FOXL2 neighbor	GO:0001650	fibrillar center
FOXM1	1009.33300508768	0.660212735309901	-2.95346871918212	0.258831002679073	-1.94991766174346	0.00314224452542024	0.0240166851868124	Down	25.3384362450965	22.3715431345138	15.3811344130689	1.29004059962426	8.72578292374386	2305	forkhead box M1	GO:0000086,GO:0000122,GO:0000785,GO:0000977,GO:0000981,GO:0003700,GO:0005515,GO:0005634,GO:0005654,GO:0006281,GO:0006357,GO:0006978,GO:0008284,GO:0019901,GO:0032873,GO:0042127,GO:0045892,GO:0045893,GO:0045944,GO:0046578,GO:0051726,GO:0071156,GO:0090344,GO:2000377,GO:2000781	G2/M transition of mitotic cell cycle|negative regulation of transcription by RNA polymerase II|chromatin|RNA polymerase II transcription regulatory region sequence-specific DNA binding|DNA-binding transcription factor activity, RNA polymerase II-specific|DNA-binding transcription factor activity|protein binding|nucleus|nucleoplasm|DNA repair|regulation of transcription by RNA polymerase II|DNA d…	hsa04218	Cellular senescence	Fork_head
FOXP2	203.004334434545	0.443968998525424	-3.91223515479637	0.300011327034904	-1.7369111236709	9.14458014815917e-05	0.00148851709624416	Down	1.89142862026803	1.77422006104361	2.31300366335747	0.278145480064901	0.802902503168326	93986	forkhead box P2	GO:0000122,GO:0000785,GO:0000978,GO:0000981,GO:0001227,GO:0003677,GO:0003700,GO:0005515,GO:0005634,GO:0006357,GO:0021757,GO:0021758,GO:0021987,GO:0033574,GO:0042802,GO:0042803,GO:0043565,GO:0045892,GO:0046872,GO:0050681,GO:0098582	negative regulation of transcription by RNA polymerase II|chromatin|RNA polymerase II cis-regulatory region sequence-specific DNA binding|DNA-binding transcription factor activity, RNA polymerase II-specific|DNA-binding transcription repressor activity, RNA polymerase II-specific|DNA binding|DNA-binding transcription factor activity|protein binding|nucleus|regulation of transcription by RNA polym…			Fork_head
FRAT1	58.5970683493977	0.384580558767311	-3.38091311064137	0.406060485188814	-1.30023345323419	0.00072245384417353	0.00776624312729893	Down	1.6891373432365	1.57873903647623	1.49970075516477	0.447624185619974	0.715595657794521	10023	FRAT regulator of WNT signaling pathway 1	GO:0005515,GO:0005737,GO:0005829,GO:0043231,GO:0060070,GO:0090263,GO:1904886	protein binding|cytoplasm|cytosol|intracellular membrane-bounded organelle|canonical Wnt signaling pathway|positive regulation of canonical Wnt signaling pathway|beta-catenin destruction complex disassembly	hsa04310,hsa05010,hsa05022,hsa05200,hsa05224,hsa05225,hsa05226	Wnt signaling pathway|Alzheimer disease|Pathways of neurodegeneration - multiple diseases|Pathways in cancer|Breast cancer|Hepatocellular carcinoma|Gastric cancer
FRMD5	78.4129492119525	0.512411915185255	4.07111852164133	4.2459566405958	2.0860896386204	4.67879348944662e-05	0.000863795835445191	Up	0.443943147620391	0.369625109580733	0.196696289127809	1.6191787587108	0.948700503766013	84978	FERM domain containing 5	GO:0005178,GO:0005515,GO:0005856,GO:0005912,GO:0008092,GO:0016021,GO:0019901,GO:0030334,GO:0031032,GO:0045785,GO:2000146	integrin binding|protein binding|cytoskeleton|adherens junction|cytoskeletal protein binding|integral component of membrane|protein kinase binding|regulation of cell migration|actomyosin structure organization|positive regulation of cell adhesion|negative regulation of cell motility
FRZB	20.0716853005801	0.684077477604622	-3.68880706533795	0.173928971335134	-2.52342983262649	0.000225307988077641	0.00304241209273611	Down	0.728926573078285	0.604241152191034	0.527464451586032	0.0780838549052666	0.116394583209821	2487	frizzled related protein	GO:0001501,GO:0005515,GO:0005615,GO:0005737,GO:0008285,GO:0010721,GO:0014033,GO:0016020,GO:0017147,GO:0030178,GO:0030308,GO:0035567,GO:0043065,GO:0045600,GO:0060029,GO:0060070,GO:0061037,GO:0061053,GO:0070367,GO:0090090,GO:0090103	skeletal system development|protein binding|extracellular space|cytoplasm|negative regulation of cell population proliferation|negative regulation of cell development|neural crest cell differentiation|membrane|Wnt-protein binding|negative regulation of Wnt signaling pathway|negative regulation of cell growth|non-canonical Wnt signaling pathway|positive regulation of apoptotic process|positive reg…
FST	7529.74033448653	0.367559165291659	-5.64787792464764	0.237182702473263	-2.07592929565267	1.62440454207735e-08	8.90497325212363e-07	Down	167.846371742558	170.991634120282	135.69382844325	20.6155007157321	47.5972574632027	10468	follistatin	GO:0000122,GO:0001501,GO:0002244,GO:0005515,GO:0005576,GO:0005615,GO:0005634,GO:0005737,GO:0007275,GO:0007276,GO:0007389,GO:0008585,GO:0030154,GO:0030509,GO:0030510,GO:0031069,GO:0032926,GO:0038102,GO:0042475,GO:0043395,GO:0043616,GO:0045596,GO:0048185,GO:0051798	negative regulation of transcription by RNA polymerase II|skeletal system development|hematopoietic progenitor cell differentiation|protein binding|extracellular region|extracellular space|nucleus|cytoplasm|multicellular organism development|gamete generation|pattern specification process|female gonad development|cell differentiation|BMP signaling pathway|regulation of BMP signaling pathway|hair …	hsa04350	TGF-beta signaling pathway
FSTL3	997.312289311567	0.533156876555793	4.66932091837187	5.61575718095871	2.48948055647578	3.02196995449661e-06	8.5790369263765e-05	Up	7.7687312705143	7.35958875263409	7.8890488194766	60.6565672241252	15.4427595310439	10272	follistatin like 3	GO:0001503,GO:0001822,GO:0001968,GO:0002244,GO:0005515,GO:0005576,GO:0005615,GO:0005634,GO:0005654,GO:0005788,GO:0005794,GO:0006357,GO:0007275,GO:0007283,GO:0008584,GO:0022409,GO:0030141,GO:0030154,GO:0030324,GO:0030325,GO:0030510,GO:0030514,GO:0032926,GO:0043687,GO:0044267,GO:0044306,GO:0045671,GO:0045944,GO:0048185,GO:0071248,GO:0090101	ossification|kidney development|fibronectin binding|hematopoietic progenitor cell differentiation|protein binding|extracellular region|extracellular space|nucleus|nucleoplasm|endoplasmic reticulum lumen|Golgi apparatus|regulation of transcription by RNA polymerase II|multicellular organism development|spermatogenesis|male gonad development|positive regulation of cell-cell adhesion|secretory granu…
FTL	102495.483094392	0.282188167024952	3.80674671275954	2.10558173165759	1.07421887720188	0.000140806822014634	0.00208990042467363	Up	4256.92320244478	4301.29759115944	4866.66580125031	10508.8873955558	6252.82498571843	2512	ferritin light chain	GO:0005506,GO:0005515,GO:0005576,GO:0005737,GO:0005829,GO:0006826,GO:0006879,GO:0006880,GO:0008043,GO:0008198,GO:0008199,GO:0016020,GO:0035578,GO:0042802,GO:0043312,GO:0044754,GO:0055072,GO:0070062	iron ion binding|protein binding|extracellular region|cytoplasm|cytosol|iron ion transport|cellular iron ion homeostasis|intracellular sequestering of iron ion|intracellular ferritin complex|ferrous iron binding|ferric iron binding|membrane|azurophil granule lumen|identical protein binding|neutrophil degranulation|autolysosome|iron ion homeostasis|extracellular exosome	hsa04216,hsa04217,hsa04978	Ferroptosis|Necroptosis|Mineral absorption
FZD6	780.350569763977	0.157791971174441	6.84248403777137	2.11358047460797	1.07968904404959	7.78315804219904e-12	9.85499338652955e-10	Up	7.61663400648373	7.62370401068882	8.83724520065129	14.2014534987887	16.2200110041296	8323	frizzled class receptor 6	GO:0001540,GO:0001843,GO:0001942,GO:0004930,GO:0005515,GO:0005789,GO:0005886,GO:0005887,GO:0007186,GO:0007223,GO:0009986,GO:0016021,GO:0016324,GO:0016327,GO:0017147,GO:0030168,GO:0030659,GO:0031625,GO:0033278,GO:0035567,GO:0035880,GO:0042472,GO:0042813,GO:0043433,GO:0048105,GO:0060070,GO:0060071,GO:0090090,GO:1904693	amyloid-beta binding|neural tube closure|hair follicle development|G protein-coupled receptor activity|protein binding|endoplasmic reticulum membrane|plasma membrane|integral component of plasma membrane|G protein-coupled receptor signaling pathway|Wnt signaling pathway, calcium modulating pathway|cell surface|integral component of membrane|apical plasma membrane|apicolateral plasma membrane|Wnt-…	hsa04150,hsa04310,hsa04390,hsa04550,hsa04916,hsa04934,hsa05010,hsa05022,hsa05165,hsa05200,hsa05205,hsa05217,hsa05224,hsa05225,hsa05226	mTOR signaling pathway|Wnt signaling pathway|Hippo signaling pathway|Signaling pathways regulating pluripotency of stem cells|Melanogenesis|Cushing syndrome|Alzheimer disease|Pathways of neurodegeneration - multiple diseases|Human papillomavirus infection|Pathways in cancer|Proteoglycans in cancer|Basal cell carcinoma|Breast cancer|Hepatocellular carcinoma|Gastric cancer
FZD7	991.296832994163	0.199838025804661	-6.24259888944262	0.421174898743682	-1.24750863795658	4.30359515995357e-10	3.55929708373501e-08	Down	16.2409937672239	14.3619322829509	15.5771241875226	6.37427769886564	5.23041021613603	8324	frizzled class receptor 7	GO:0004930,GO:0005109,GO:0005515,GO:0005546,GO:0005886,GO:0006355,GO:0007186,GO:0010812,GO:0014834,GO:0016021,GO:0017147,GO:0019827,GO:0030165,GO:0030182,GO:0033077,GO:0034446,GO:0035567,GO:0038031,GO:0042327,GO:0042666,GO:0042813,GO:0043231,GO:0045893,GO:0046330,GO:0048103,GO:0055038,GO:0060054,GO:0060070,GO:0060071,GO:0060231,GO:0060828,GO:0071300,GO:2000726	G protein-coupled receptor activity|frizzled binding|protein binding|phosphatidylinositol-4,5-bisphosphate binding|plasma membrane|regulation of transcription, DNA-templated|G protein-coupled receptor signaling pathway|negative regulation of cell-substrate adhesion|skeletal muscle satellite cell maintenance involved in skeletal muscle regeneration|integral component of membrane|Wnt-protein bindin…	hsa04150,hsa04310,hsa04390,hsa04550,hsa04916,hsa04934,hsa05010,hsa05022,hsa05165,hsa05200,hsa05205,hsa05217,hsa05224,hsa05225,hsa05226	mTOR signaling pathway|Wnt signaling pathway|Hippo signaling pathway|Signaling pathways regulating pluripotency of stem cells|Melanogenesis|Cushing syndrome|Alzheimer disease|Pathways of neurodegeneration - multiple diseases|Human papillomavirus infection|Pathways in cancer|Proteoglycans in cancer|Basal cell carcinoma|Breast cancer|Hepatocellular carcinoma|Gastric cancer
GABBR1	409.430426279315	0.226330818466958	-4.56046276890556	0.488973006386458	-1.03217327107449	5.10410117642494e-06	0.000133265473781548	Down	4.63093172695169	4.47026308102545	5.21953673345228	2.35964271732857	1.80843752334738	2550	gamma-aminobutyric acid type B receptor subunit 1	GO:0004888,GO:0004965,GO:0005515,GO:0005576,GO:0005737,GO:0005886,GO:0005887,GO:0007186,GO:0007193,GO:0007214,GO:0030425,GO:0038039,GO:0042734,GO:0045211,GO:0060078,GO:0098685,GO:0098982,GO:0099579,GO:0150099	transmembrane signaling receptor activity|G protein-coupled GABA receptor activity|protein binding|extracellular region|cytoplasm|plasma membrane|integral component of plasma membrane|G protein-coupled receptor signaling pathway|adenylate cyclase-inhibiting G protein-coupled receptor signaling pathway|gamma-aminobutyric acid signaling pathway|dendrite|G protein-coupled receptor heterodimeric comp…	hsa04024,hsa04080,hsa04727,hsa04742,hsa04915,hsa04929,hsa05032	cAMP signaling pathway|Neuroactive ligand-receptor interaction|GABAergic synapse|Taste transduction|Estrogen signaling pathway|GnRH secretion|Morphine addiction
GABBR2	272.20654186198	0.475577604123525	2.90686222488592	2.60708672023334	1.38243857242843	0.00365073952071709	0.0266912524590803	Up	1.31906312561744	1.29669915228496	1.83625279215066	1.71756838801935	5.27873304839424	9568	gamma-aminobutyric acid type B receptor subunit 2	GO:0004888,GO:0004965,GO:0005515,GO:0005737,GO:0005886,GO:0005887,GO:0007186,GO:0007194,GO:0007214,GO:0007268,GO:0038039,GO:0043005,GO:0045211,GO:0046982,GO:0150099,GO:1902710	transmembrane signaling receptor activity|G protein-coupled GABA receptor activity|protein binding|cytoplasm|plasma membrane|integral component of plasma membrane|G protein-coupled receptor signaling pathway|negative regulation of adenylate cyclase activity|gamma-aminobutyric acid signaling pathway|chemical synaptic transmission|G protein-coupled receptor heterodimeric complex|neuron projection|p…	hsa04024,hsa04080,hsa04727,hsa04742,hsa04915,hsa04929,hsa05032	cAMP signaling pathway|Neuroactive ligand-receptor interaction|GABAergic synapse|Taste transduction|Estrogen signaling pathway|GnRH secretion|Morphine addiction
GADD45A	1699.0806168526	0.344520619567211	5.7273277398205	3.92633290637751	1.97318250138743	1.02024948453746e-08	5.83909184990481e-07	Up	27.3971272408624	27.9598075854289	40.2752140336897	143.693323077607	77.8682344393745	1647	growth arrest and DNA damage inducible alpha	GO:0000079,GO:0000122,GO:0000185,GO:0005515,GO:0005634,GO:0005654,GO:0005737,GO:0006281,GO:0006915,GO:0006977,GO:0007050,GO:0007098,GO:0016525,GO:0016607,GO:0019900,GO:0033140,GO:0042770,GO:0042803,GO:0043065,GO:0043537,GO:0046330,GO:0046982,GO:0047485,GO:0051726,GO:0071260,GO:0071479,GO:0071850,GO:0071901,GO:1900745,GO:1990841,GO:2000379	regulation of cyclin-dependent protein serine/threonine kinase activity|negative regulation of transcription by RNA polymerase II|activation of MAPKKK activity|protein binding|nucleus|nucleoplasm|cytoplasm|DNA repair|apoptotic process|DNA damage response, signal transduction by p53 class mediator resulting in cell cycle arrest|cell cycle arrest|centrosome cycle|negative regulation of angiogenesis…	hsa04010,hsa04064,hsa04068,hsa04110,hsa04115,hsa04210,hsa04218,hsa05169,hsa05200,hsa05202,hsa05210,hsa05212,hsa05213,hsa05214,hsa05216,hsa05217,hsa05218,hsa05220,hsa05222,hsa05223,hsa05224,hsa05225,hsa05226	MAPK signaling pathway|NF-kappa B signaling pathway|FoxO signaling pathway|Cell cycle|p53 signaling pathway|Apoptosis|Cellular senescence|Epstein-Barr virus infection|Pathways in cancer|Transcriptional misregulation in cancer|Colorectal cancer|Pancreatic cancer|Endometrial cancer|Glioma|Thyroid cancer|Basal cell carcinoma|Melanoma|Chronic myeloid leukemia|Small cell lung cancer|Non-small cell lun…
GALNT14	406.999028856167	0.399520644880971	-2.81190784374778	0.459005951491254	-1.12341523507997	0.00492486112482823	0.0332538522765655	Down	8.57268518048334	8.67541153354495	9.18669974873802	2.02400966903397	5.30559302552322	79623	polypeptide N-acetylgalactosaminyltransferase 14	GO:0000139,GO:0004653,GO:0005794,GO:0016021,GO:0016266,GO:0018215,GO:0030246,GO:0046872	Golgi membrane|polypeptide N-acetylgalactosaminyltransferase activity|Golgi apparatus|integral component of membrane|O-glycan processing|protein phosphopantetheinylation|carbohydrate binding|metal ion binding	hsa00512,hsa00514	Mucin type O-glycan biosynthesis|Other types of O-glycan biosynthesis
GALNT15	454.533764709632	0.514363032089029	2.99854633052944	2.91266823610373	1.54234138243055	0.00271270908060974	0.0215271444954876	Up	0.891833773810956	0.918236486781531	0.579815118506746	0.971480866699102	3.27427251904995	117248	polypeptide N-acetylgalactosaminyltransferase 15	GO:0000139,GO:0004653,GO:0005515,GO:0005794,GO:0016021,GO:0016266,GO:0018215,GO:0030133,GO:0030246,GO:0046872	Golgi membrane|polypeptide N-acetylgalactosaminyltransferase activity|protein binding|Golgi apparatus|integral component of membrane|O-glycan processing|protein phosphopantetheinylation|transport vesicle|carbohydrate binding|metal ion binding	hsa00512,hsa00514	Mucin type O-glycan biosynthesis|Other types of O-glycan biosynthesis
GALNT16	50.0421406432801	0.792622801416782	-3.20886131288045	0.171536008004467	-2.54341664317324	0.00133261754916994	0.0123973289294691	Down	0.481392225507033	0.753234512432692	0.313880851616567	0.0196027347091763	0.142855956468109	57452	polypeptide N-acetylgalactosaminyltransferase 16	GO:0000139,GO:0004653,GO:0005794,GO:0016021,GO:0018215,GO:0018242,GO:0018243,GO:0030246,GO:0046872	Golgi membrane|polypeptide N-acetylgalactosaminyltransferase activity|Golgi apparatus|integral component of membrane|protein phosphopantetheinylation|protein O-linked glycosylation via serine|protein O-linked glycosylation via threonine|carbohydrate binding|metal ion binding	hsa00512,hsa00514	Mucin type O-glycan biosynthesis|Other types of O-glycan biosynthesis
GAN	253.185794377243	0.320596004861189	3.3574195047999	2.10873130727198	1.07637527988188	0.000786736474094767	0.00828302095021922	Up	0.654568350765883	0.558177851378774	0.689866484506137	1.48396025122579	0.897641106887694	8139	gigaxonin	GO:0003674,GO:0005515,GO:0005737,GO:0005829,GO:0005856,GO:0007010,GO:0016567,GO:0031463,GO:0043687	molecular_function|protein binding|cytoplasm|cytosol|cytoskeleton|cytoskeleton organization|protein ubiquitination|Cul3-RING ubiquitin ligase complex|post-translational protein modification
GBP4	74.3946716898897	0.595317484522075	-4.74977589688717	0.140864048864095	-2.82762463897845	2.03642194183961e-06	6.00765466883323e-05	Down	0.913643663574483	1.13628442872735	0.981491009326427	0.0419123769307091	0.216583765239965	115361	guanylate binding protein 4	GO:0000139,GO:0003924,GO:0005515,GO:0005525,GO:0005634,GO:0005794,GO:0005829,GO:0005886,GO:0031410,GO:0042803,GO:0042832,GO:0048471,GO:0050830,GO:0071346	Golgi membrane|GTPase activity|protein binding|GTP binding|nucleus|Golgi apparatus|cytosol|plasma membrane|cytoplasmic vesicle|protein homodimerization activity|defense response to protozoan|perinuclear region of cytoplasm|defense response to Gram-positive bacterium|cellular response to interferon-gamma	hsa04621	NOD-like receptor signaling pathway
GCA	73.3720174822078	0.321395644679642	-3.81472430132201	0.427490487861908	-1.22603577609849	0.000136335056007808	0.00204474002238964	Down	0.920489877458082	1.05009958439087	1.14866769150224	0.368935721375013	0.427737927826018	25801	grancalcin	GO:0005509,GO:0005515,GO:0005576,GO:0005737,GO:0005829,GO:0005886,GO:0035578,GO:0042803,GO:0043312,GO:0046982,GO:0061025,GO:0070062	calcium ion binding|protein binding|extracellular region|cytoplasm|cytosol|plasma membrane|azurophil granule lumen|protein homodimerization activity|neutrophil degranulation|protein heterodimerization activity|membrane fusion|extracellular exosome
GDA	9.48198706910554	1.66298383412927	-2.94070091976317	0.0337179797732999	-4.89033809057521	0.00327470548947023	0.0247122817211709	Down	0.241811552180559	0.112527835319984	0.1150974375831	0	0.00952437522262454	9615	guanine deaminase	GO:0005622,GO:0005829,GO:0006139,GO:0006147,GO:0006195,GO:0007399,GO:0008270,GO:0008892,GO:0019239,GO:0046098	intracellular anatomical structure|cytosol|nucleobase-containing compound metabolic process|guanine catabolic process|purine nucleotide catabolic process|nervous system development|zinc ion binding|guanine deaminase activity|deaminase activity|guanine metabolic process	hsa00230	Purine metabolism
GDF15	7550.54094638011	1.11860747404034	4.23333304635339	26.6384454113877	4.73543798575285	2.30253130145414e-05	0.000478151202629982	Up	20.0973111831666	21.9265685336872	22.1166857134485	920.862421861535	78.3252260919869	9518	growth differentiation factor 15	GO:0000187,GO:0002023,GO:0005125,GO:0005515,GO:0005576,GO:0005615,GO:0005634,GO:0005737,GO:0005794,GO:0007165,GO:0007179,GO:0007267,GO:0008083,GO:0010862,GO:0030509,GO:0035860,GO:0040015,GO:0042803,GO:0043410,GO:0051897,GO:0060395,GO:0060400,GO:0062023,GO:0070062,GO:0070700,GO:1901741	activation of MAPK activity|reduction of food intake in response to dietary excess|cytokine activity|protein binding|extracellular region|extracellular space|nucleus|cytoplasm|Golgi apparatus|signal transduction|transforming growth factor beta receptor signaling pathway|cell-cell signaling|growth factor activity|positive regulation of pathway-restricted SMAD protein phosphorylation|BMP signaling …	hsa04060	Cytokine-cytokine receptor interaction
GDF5	519.496776539546	0.270157496059155	18.2271798385639	30.3623018694022	4.92420926540635	3.14106393595186e-74	1.49807809318664e-70	Up	1.06505044381376	0.688367885539444	0.78231882720682	21.2239121268331	25.0144950968423	8200	growth differentiation factor 5	GO:0005125,GO:0005515,GO:0005576,GO:0005615,GO:0005886,GO:0007179,GO:0007267,GO:0008083,GO:0009612,GO:0010862,GO:0030326,GO:0030509,GO:0030513,GO:0032331,GO:0032332,GO:0035136,GO:0035137,GO:0036122,GO:0040014,GO:0042802,GO:0043524,GO:0043932,GO:0045666,GO:0050680,GO:0060390,GO:0060395,GO:0060591,GO:2001054	cytokine activity|protein binding|extracellular region|extracellular space|plasma membrane|transforming growth factor beta receptor signaling pathway|cell-cell signaling|growth factor activity|response to mechanical stimulus|positive regulation of pathway-restricted SMAD protein phosphorylation|embryonic limb morphogenesis|BMP signaling pathway|positive regulation of BMP signaling pathway|negativ…	hsa04060,hsa04350,hsa04390	Cytokine-cytokine receptor interaction|TGF-beta signaling pathway|Hippo signaling pathway
GFOD1	121.353895285758	0.343344817935089	-3.36619910758937	0.448827500463213	-1.15576701972853	0.00076211676578339	0.00808329628230448	Down	0.810063732620794	0.877261502411688	0.69264799692866	0.384513772894842	0.253150067600184	54438	glucose-fructose oxidoreductase domain containing 1	GO:0005515,GO:0005576,GO:0016491,GO:0055114	protein binding|extracellular region|oxidoreductase activity|oxidation-reduction process
GFRA1	1456.07478474139	0.488294270175767	4.07527244577234	3.97218326091031	1.98993218467582	4.59605060197727e-05	0.000850366047717152	Up	3.81748746279791	3.93623898598396	3.40590920299188	5.80042332026128	21.1511507579259	2674	GDNF family receptor alpha 1	GO:0000165,GO:0005102,GO:0005771,GO:0005794,GO:0005886,GO:0007166,GO:0007399,GO:0007411,GO:0009897,GO:0016167,GO:0019898,GO:0031225,GO:0035860,GO:0038023,GO:0043235,GO:0070062	MAPK cascade|signaling receptor binding|multivesicular body|Golgi apparatus|plasma membrane|cell surface receptor signaling pathway|nervous system development|axon guidance|external side of plasma membrane|glial cell-derived neurotrophic factor receptor activity|extrinsic component of membrane|anchored component of membrane|glial cell-derived neurotrophic factor receptor signaling pathway|signali…
GGH	950.463013718021	0.326040310353724	-3.20179879893402	0.485009370500557	-1.04391547409463	0.00136572352776094	0.0125988215571912	Down	31.0484518390724	29.8023090422329	24.3797633368713	8.55334078916287	16.4436080374117	8836	gamma-glutamyl hydrolase	GO:0005515,GO:0005576,GO:0005615,GO:0005634,GO:0005773,GO:0005829,GO:0006508,GO:0008238,GO:0008242,GO:0010043,GO:0032868,GO:0034722,GO:0035578,GO:0035580,GO:0042470,GO:0042493,GO:0043312,GO:0045471,GO:0046900,GO:0070062,GO:1904724	protein binding|extracellular region|extracellular space|nucleus|vacuole|cytosol|proteolysis|exopeptidase activity|omega peptidase activity|response to zinc ion|response to insulin|gamma-glutamyl-peptidase activity|azurophil granule lumen|specific granule lumen|melanosome|response to drug|neutrophil degranulation|response to ethanol|tetrahydrofolylpolyglutamate metabolic process|extracellular exo…	hsa00790,hsa01523	Folate biosynthesis|Antifolate resistance
GIMAP2	27.481885493166	0.658207525530565	-2.85425234115446	0.271930452803189	-1.8786903707111	0.00431382514764261	0.0301230894155541	Down	1.29606970155022	1.18036899821159	1.96352266974103	0.535101677196434	0.177253705199988	26157	GTPase, IMAP family member 2	GO:0005515,GO:0005525,GO:0005783,GO:0005811,GO:0042802	protein binding|GTP binding|endoplasmic reticulum|lipid droplet|identical protein binding
GLDN	138.580842581242	0.438488069366838	-10.832378472122	0.0371661040957354	-4.74986872289169	2.41791833294654e-27	2.30637170051994e-24	Down	1.46231864227993	1.47874710172606	1.63451031559176	0.0699067400999095	0.0315774193337756	342035	gliomedin	GO:0005581,GO:0005615,GO:0005886,GO:0009986,GO:0016021,GO:0030424,GO:0032528,GO:0034113,GO:0045162,GO:0086080	collagen trimer|extracellular space|plasma membrane|cell surface|integral component of membrane|axon|microvillus organization|heterotypic cell-cell adhesion|clustering of voltage-gated sodium channels|protein binding involved in heterotypic cell-cell adhesion
GLI3	1057.77763685304	0.216616119244442	-5.11404099309349	0.464006296066628	-1.1077837135809	3.15338876814563e-07	1.22272863129072e-05	Down	5.4431300746973	5.3325059558462	4.86472238102165	1.82334873003319	2.54037609406505	2737	GLI family zinc finger 3	GO:0000122,GO:0000977,GO:0000978,GO:0000981,GO:0001656,GO:0001658,GO:0001701,GO:0002052,GO:0003682,GO:0003700,GO:0005515,GO:0005634,GO:0005654,GO:0005730,GO:0005737,GO:0005829,GO:0005929,GO:0005930,GO:0006357,GO:0007224,GO:0007411,GO:0007442,GO:0007507,GO:0008013,GO:0008285,GO:0009952,GO:0009954,GO:0016485,GO:0016607,GO:0017053,GO:0021631,GO:0021766,GO:0021775,GO:0021776,GO:0021798,GO:0021819,GO:…	negative regulation of transcription by RNA polymerase II|RNA polymerase II transcription regulatory region sequence-specific DNA binding|RNA polymerase II cis-regulatory region sequence-specific DNA binding|DNA-binding transcription factor activity, RNA polymerase II-specific|metanephros development|branching involved in ureteric bud morphogenesis|in utero embryonic development|positive regulati…	hsa04024,hsa04340,hsa05200,hsa05217	cAMP signaling pathway|Hedgehog signaling pathway|Pathways in cancer|Basal cell carcinoma
GLUL	4645.19543145846	0.28148530960499	-3.92833750906072	0.464654633677505	-1.10576929997085	8.5535113827833e-05	0.00141157601920258	Down	40.2723708127848	41.1999130613749	35.4819556527589	11.8701741363548	20.924129018301	2752	glutamate-ammonia ligase	GO:0001504,GO:0001525,GO:0004356,GO:0005515,GO:0005524,GO:0005634,GO:0005737,GO:0005739,GO:0005783,GO:0005829,GO:0005886,GO:0006538,GO:0006542,GO:0008283,GO:0008652,GO:0010594,GO:0018215,GO:0018345,GO:0019706,GO:0042254,GO:0042802,GO:0046872,GO:0070062,GO:1903670,GO:1904749	neurotransmitter uptake|angiogenesis|glutamate-ammonia ligase activity|protein binding|ATP binding|nucleus|cytoplasm|mitochondrion|endoplasmic reticulum|cytosol|plasma membrane|glutamate catabolic process|glutamine biosynthetic process|cell population proliferation|cellular amino acid biosynthetic process|regulation of endothelial cell migration|protein phosphopantetheinylation|protein palmitoyla…	hsa00220,hsa00250,hsa00630,hsa00910,hsa04217,hsa04724,hsa04727	Arginine biosynthesis|Alanine, aspartate and glutamate metabolism|Glyoxylate and dicarboxylate metabolism|Nitrogen metabolism|Necroptosis|Glutamatergic synapse|GABAergic synapse
GMPR	224.359523371049	0.23214860289077	-7.71242862284634	0.289085964381036	-1.79042952968856	1.2344572152898e-14	2.75978341193226e-12	Down	9.97480415320376	10.416449099534	10.8273446915412	2.30725731049423	3.09845059483443	2766	guanosine monophosphate reductase	GO:0003920,GO:0005829,GO:0006144,GO:0006163,GO:0009409,GO:0043101,GO:0046872,GO:0055114,GO:1902560	GMP reductase activity|cytosol|purine nucleobase metabolic process|purine nucleotide metabolic process|response to cold|purine-containing compound salvage|metal ion binding|oxidation-reduction process|GMP reductase complex	hsa00230	Purine metabolism
GNA14	53.0399578990846	0.647844927119931	-3.0637789384641	0.252638489706251	-1.98485364310085	0.00218560346392934	0.0181917477381623	Down	1.78160329216501	1.8642164878723	0.845752011937472	0.169022631199078	0.522565392550186	9630	G protein subunit alpha 14	GO:0001508,GO:0001664,GO:0003924,GO:0005515,GO:0005525,GO:0005834,GO:0005886,GO:0007165,GO:0007186,GO:0007188,GO:0030168,GO:0031683,GO:0031826,GO:0046872,GO:0060158,GO:0070062	action potential|G protein-coupled receptor binding|GTPase activity|protein binding|GTP binding|heterotrimeric G-protein complex|plasma membrane|signal transduction|G protein-coupled receptor signaling pathway|adenylate cyclase-modulating G protein-coupled receptor signaling pathway|platelet activation|G-protein beta/gamma-subunit complex binding|type 2A serotonin receptor binding|metal ion bindi…	hsa04020,hsa05142,hsa05146	Calcium signaling pathway|Chagas disease|Amoebiasis
GNAO1	377.633078941645	0.216791339122129	-6.38273901379316	0.383228686255702	-1.38372253806728	1.73948223543851e-10	1.61613713147105e-08	Down	3.59157935039268	3.61929025709372	3.09611264687348	1.13029319141806	1.23876987815537	2775	G protein subunit alpha o1	GO:0001664,GO:0003924,GO:0005515,GO:0005525,GO:0005834,GO:0005886,GO:0006457,GO:0006936,GO:0007188,GO:0007212,GO:0007223,GO:0007568,GO:0007626,GO:0008016,GO:0030425,GO:0030900,GO:0031175,GO:0031683,GO:0031821,GO:0031852,GO:0032794,GO:0034097,GO:0042475,GO:0042493,GO:0042542,GO:0043209,GO:0043278,GO:0043547,GO:0044297,GO:0046872,GO:0051430,GO:0051926	G protein-coupled receptor binding|GTPase activity|protein binding|GTP binding|heterotrimeric G-protein complex|plasma membrane|protein folding|muscle contraction|adenylate cyclase-modulating G protein-coupled receptor signaling pathway|dopamine receptor signaling pathway|Wnt signaling pathway, calcium modulating pathway|aging|locomotory behavior|regulation of heart contraction|dendrite|forebrain…	hsa04015,hsa04713,hsa04723,hsa04724,hsa04725,hsa04726,hsa04727,hsa04728,hsa04730,hsa04915,hsa04916,hsa04921,hsa04926,hsa05032,hsa05034,hsa05142,hsa05145,hsa05163,hsa05170	Rap1 signaling pathway|Circadian entrainment|Retrograde endocannabinoid signaling|Glutamatergic synapse|Cholinergic synapse|Serotonergic synapse|GABAergic synapse|Dopaminergic synapse|Long-term depression|Estrogen signaling pathway|Melanogenesis|Oxytocin signaling pathway|Relaxin signaling pathway|Morphine addiction|Alcoholism|Chagas disease|Toxoplasmosis|Human cytomegalovirus infection|Human imm…
GNB3	29.6395303063989	0.491744850594663	-3.05650950139151	0.352813383049977	-1.50302280810294	0.00223930383315905	0.0185309191699477	Down	1.34814975041054	1.42583207059067	1.1814100189014	0.403861289983018	0.43221235394691	2784	G protein subunit beta 3	GO:0003924,GO:0005515,GO:0005737,GO:0005829,GO:0005834,GO:0005886,GO:0006457,GO:0006884,GO:0007186,GO:0008217,GO:0010468,GO:0010906,GO:0030425,GO:0030507,GO:0031682,GO:0032350,GO:0044297,GO:0045598,GO:0051020,GO:0060259,GO:0070062,GO:0090181,GO:0090207,GO:0090325,GO:1903725	GTPase activity|protein binding|cytoplasm|cytosol|heterotrimeric G-protein complex|plasma membrane|protein folding|cell volume homeostasis|G protein-coupled receptor signaling pathway|regulation of blood pressure|regulation of gene expression|regulation of glucose metabolic process|dendrite|spectrin binding|G-protein gamma-subunit binding|regulation of hormone metabolic process|cell body|regulati…	hsa04014,hsa04062,hsa04151,hsa04371,hsa04713,hsa04723,hsa04724,hsa04725,hsa04726,hsa04727,hsa04728,hsa04742,hsa04926,hsa05032,hsa05034,hsa05163,hsa05167,hsa05170,hsa05200	Ras signaling pathway|Chemokine signaling pathway|PI3K-Akt signaling pathway|Apelin signaling pathway|Circadian entrainment|Retrograde endocannabinoid signaling|Glutamatergic synapse|Cholinergic synapse|Serotonergic synapse|GABAergic synapse|Dopaminergic synapse|Taste transduction|Relaxin signaling pathway|Morphine addiction|Alcoholism|Human cytomegalovirus infection|Kaposi sarcoma-associated her…
GNG2	176.790118522618	0.384550877320497	-2.89096335493338	0.462741214747645	-1.11172249444104	0.00384062900750302	0.0276718154962338	Down	2.62535479074897	2.49793614072513	1.79041960036451	0.667273701464304	1.26855445243933	54331	G protein subunit gamma 2	GO:0005515,GO:0005834,GO:0005886,GO:0006457,GO:0007186,GO:0007191,GO:0007223,GO:0016020,GO:0030168,GO:0031680,GO:0031681,GO:0070062,GO:0071380,GO:0071870	protein binding|heterotrimeric G-protein complex|plasma membrane|protein folding|G protein-coupled receptor signaling pathway|adenylate cyclase-activating dopamine receptor signaling pathway|Wnt signaling pathway, calcium modulating pathway|membrane|platelet activation|G-protein beta/gamma-subunit complex|G-protein beta-subunit binding|extracellular exosome|cellular response to prostaglandin E st…	hsa04014,hsa04062,hsa04151,hsa04371,hsa04713,hsa04723,hsa04724,hsa04725,hsa04726,hsa04727,hsa04728,hsa04926,hsa05032,hsa05034,hsa05163,hsa05167,hsa05170,hsa05200	Ras signaling pathway|Chemokine signaling pathway|PI3K-Akt signaling pathway|Apelin signaling pathway|Circadian entrainment|Retrograde endocannabinoid signaling|Glutamatergic synapse|Cholinergic synapse|Serotonergic synapse|GABAergic synapse|Dopaminergic synapse|Relaxin signaling pathway|Morphine addiction|Alcoholism|Human cytomegalovirus infection|Kaposi sarcoma-associated herpesvirus infection|…
GNG8	18.9336567021312	0.658996548043842	-2.63829182668254	0.299655091735275	-1.73862520651608	0.00833248419852481	0.0496548037952907	Down	0.443077133223636	0.322167912315369	0.384445483369919	0.137198244526378	0.0681708679647074	94235	G protein subunit gamma 8	GO:0003924,GO:0005515,GO:0005834,GO:0005886,GO:0007186,GO:0007399,GO:0031680,GO:0031681,GO:0035176,GO:0043584,GO:0071444	GTPase activity|protein binding|heterotrimeric G-protein complex|plasma membrane|G protein-coupled receptor signaling pathway|nervous system development|G-protein beta/gamma-subunit complex|G-protein beta-subunit binding|social behavior|nose development|cellular response to pheromone	hsa04014,hsa04062,hsa04151,hsa04371,hsa04713,hsa04723,hsa04724,hsa04725,hsa04726,hsa04727,hsa04728,hsa04926,hsa05032,hsa05034,hsa05163,hsa05167,hsa05170,hsa05200	Ras signaling pathway|Chemokine signaling pathway|PI3K-Akt signaling pathway|Apelin signaling pathway|Circadian entrainment|Retrograde endocannabinoid signaling|Glutamatergic synapse|Cholinergic synapse|Serotonergic synapse|GABAergic synapse|Dopaminergic synapse|Relaxin signaling pathway|Morphine addiction|Alcoholism|Human cytomegalovirus infection|Kaposi sarcoma-associated herpesvirus infection|…
GOLGA8A	507.620661375051	0.229103185564701	-4.48193506786781	0.490788856762474	-1.02682560154266	7.39692517943001e-06	0.000182160422491023	Down	4.80209865446281	6.28668244474012	7.10715055096773	2.62863951828936	2.69192443716423	23015	golgin A8 family member A	GO:0000137,GO:0005794,GO:0005801,GO:0005829,GO:0007030,GO:0032580,GO:0051225	Golgi cis cisterna|Golgi apparatus|cis-Golgi network|cytosol|Golgi organization|Golgi cisterna membrane|spindle assembly
GOLGA8M	22.4908751005814	0.576244327171641	-2.85245888888885	0.320031705914652	-1.64371325321252	0.00433824235621299	0.0302493039145689	Down	0.129801267270271	0.155584682564894	0.137295097250788	0.0300106162591887	0.0511255960563502	653720	golgin A8 family member M	GO:0000137,GO:0005801,GO:0007030,GO:0032580,GO:0051225	Golgi cis cisterna|cis-Golgi network|Golgi organization|Golgi cisterna membrane|spindle assembly
GOLGA8N	32.2139278776922	0.521260949836559	-3.27408844082359	0.306369704835189	-1.7066544505126	0.00106003428576561	0.0104596649251616	Down	0.487434733256439	0.412417136767008	0.473685315032255	0.16421566576976	0.086394966013595	643699	golgin A8 family member N	GO:0000137,GO:0005801,GO:0007030,GO:0032580,GO:0051225	Golgi cis cisterna|cis-Golgi network|Golgi organization|Golgi cisterna membrane|spindle assembly
GOLGA8R	11.195153474844	0.975518175350721	-2.74668719572229	0.156101544690061	-2.6794432814302	0.00602005202686879	0.0388169916180436	Down	0.160713979491017	0.233715005221822	0.139446969605949	0.0398118958594718	0.0098908390024587	101059918	golgin A8 family member R	GO:0000137,GO:0005801,GO:0007030,GO:0032580,GO:0051225	Golgi cis cisterna|cis-Golgi network|Golgi organization|Golgi cisterna membrane|spindle assembly
GPAT3	20.2253014297107	0.568949969050153	3.73465484719472	4.36152228089344	2.12483175972444	0.000187972806608994	0.00263161929252592	Up	0.0888047758469595	0.0730503155404545	0.107630131526545	0.361755158558972	0.340064515902198	84803	glycerol-3-phosphate acyltransferase 3	GO:0003841,GO:0004366,GO:0005783,GO:0005789,GO:0006072,GO:0006654,GO:0016021,GO:0016024,GO:0019432,GO:0032006,GO:0102420	1-acylglycerol-3-phosphate O-acyltransferase activity|glycerol-3-phosphate O-acyltransferase activity|endoplasmic reticulum|endoplasmic reticulum membrane|glycerol-3-phosphate metabolic process|phosphatidic acid biosynthetic process|integral component of membrane|CDP-diacylglycerol biosynthetic process|triglyceride biosynthetic process|regulation of TOR signaling|sn-1-glycerol-3-phosphate C16:0-D…	hsa00561,hsa00564	Glycerolipid metabolism|Glycerophospholipid metabolism
GPC3	64.859956338283	0.554565244837825	-6.19990512153777	0.0922535410238262	-3.43825190169688	5.64972090459834e-10	4.59296628994279e-08	Down	2.79986575934483	2.26953134138764	1.45913848290833	0.162004032561123	0.201240831316744	2719	glypican 3	GO:0001523,GO:0001658,GO:0005515,GO:0005576,GO:0005788,GO:0005796,GO:0005886,GO:0006024,GO:0006027,GO:0009617,GO:0009653,GO:0009948,GO:0009986,GO:0010171,GO:0010466,GO:0016477,GO:0030282,GO:0030316,GO:0030324,GO:0030513,GO:0031226,GO:0035116,GO:0042074,GO:0043202,GO:0043687,GO:0044267,GO:0045732,GO:0045807,GO:0045879,GO:0045880,GO:0045926,GO:0046326,GO:0046658,GO:0050680,GO:0060422,GO:0060828,GO:…	retinoid metabolic process|branching involved in ureteric bud morphogenesis|protein binding|extracellular region|endoplasmic reticulum lumen|Golgi lumen|plasma membrane|glycosaminoglycan biosynthetic process|glycosaminoglycan catabolic process|response to bacterium|anatomical structure morphogenesis|anterior/posterior axis specification|cell surface|body morphogenesis|negative regulation of pepti…	hsa05205	Proteoglycans in cancer
GPER1	127.174143135742	0.340235220947768	3.55608951898926	2.31322709095406	1.20990690320335	0.000376415863596403	0.00463681934596416	Up	2.0097752373248	1.68442296928683	1.27849169506084	3.75742929535014	3.13653665908042	2852	G protein-coupled estrogen receptor 1	GO:0000139,GO:0001934,GO:0001956,GO:0002695,GO:0003682,GO:0003707,GO:0004930,GO:0005496,GO:0005515,GO:0005634,GO:0005635,GO:0005654,GO:0005730,GO:0005737,GO:0005769,GO:0005783,GO:0005789,GO:0005794,GO:0005802,GO:0005829,GO:0005886,GO:0005887,GO:0006954,GO:0007049,GO:0007186,GO:0007189,GO:0007204,GO:0008284,GO:0008285,GO:0010628,GO:0010629,GO:0010948,GO:0014068,GO:0014069,GO:0019228,GO:0030263,GO:…	Golgi membrane|positive regulation of protein phosphorylation|positive regulation of neurotransmitter secretion|negative regulation of leukocyte activation|chromatin binding|steroid hormone receptor activity|G protein-coupled receptor activity|steroid binding|protein binding|nucleus|nuclear envelope|nucleoplasm|nucleolus|cytoplasm|early endosome|endoplasmic reticulum|endoplasmic reticulum membran…	hsa01522,hsa04915,hsa04929	Endocrine resistance|Estrogen signaling pathway|GnRH secretion
GPM6B	1137.22391539238	0.58023460152875	-6.10436379857084	0.0858544606951936	-3.54196309625027	1.03210959629119e-09	7.73163565640541e-08	Down	24.2280291512772	21.7584294616613	14.1692005574137	0.550667070563144	2.60986298941322	2824	glycoprotein M6B	GO:0001503,GO:0003674,GO:0005886,GO:0007399,GO:0015031,GO:0016021,GO:0030501,GO:0031175,GO:0032956,GO:0045121,GO:0051612,GO:0051893,GO:0085029,GO:2000009	ossification|molecular_function|plasma membrane|nervous system development|protein transport|integral component of membrane|positive regulation of bone mineralization|neuron projection development|regulation of actin cytoskeleton organization|membrane raft|negative regulation of serotonin uptake|regulation of focal adhesion assembly|extracellular matrix assembly|negative regulation of protein loc…
GPR155	221.220555335292	0.584128503828311	2.64677419448559	2.92017787584638	1.54605625019625	0.00812635953681401	0.0487097578093005	Up	0.772920000361793	0.901298476971799	0.943318927658437	3.63296206093525	0.858661667133083	151556	G protein-coupled receptor 155	GO:0003674,GO:0016021,GO:0035556,GO:0050890,GO:0055085,GO:0070062	molecular_function|integral component of membrane|intracellular signal transduction|cognition|transmembrane transport|extracellular exosome
GPR173	204.985452996285	0.256743553794621	-6.64348561570483	0.306578385744881	-1.7056721065595	3.0635038988327e-11	3.39787703755801e-09	Down	3.30643521914782	3.09856927549239	2.96747003115182	0.725755225426141	0.999411011905235	54328	G protein-coupled receptor 173	GO:0004930,GO:0004968,GO:0005886,GO:0007165,GO:0007186,GO:0016021,GO:0097211	G protein-coupled receptor activity|gonadotropin-releasing hormone receptor activity|plasma membrane|signal transduction|G protein-coupled receptor signaling pathway|integral component of membrane|cellular response to gonadotropin-releasing hormone
GPR37	200.856034754964	0.261271142161495	7.13330943243243	3.63946881537853	1.86372790280299	9.79839380673019e-13	1.61144159295052e-10	Up	0.941350738309786	0.985221959107124	1.10849173347657	2.72055469553853	3.90086625246686	2861	G protein-coupled receptor 37	GO:0000151,GO:0004930,GO:0005515,GO:0005737,GO:0005783,GO:0005789,GO:0005886,GO:0005887,GO:0007186,GO:0007193,GO:0007218,GO:0008188,GO:0008528,GO:0009986,GO:0030544,GO:0031072,GO:0031625,GO:0031987,GO:0036505,GO:0042277,GO:0042416,GO:0042923,GO:0043235,GO:0043410,GO:0045964,GO:1903206	ubiquitin ligase complex|G protein-coupled receptor activity|protein binding|cytoplasm|endoplasmic reticulum|endoplasmic reticulum membrane|plasma membrane|integral component of plasma membrane|G protein-coupled receptor signaling pathway|adenylate cyclase-inhibiting G protein-coupled receptor signaling pathway|neuropeptide signaling pathway|neuropeptide receptor activity|G protein-coupled peptid…	hsa05012,hsa05022	Parkinson disease|Pathways of neurodegeneration - multiple diseases
GPR4	51.0480645113569	0.44566579453785	-3.43501796915001	0.346068608558655	-1.53087001247303	0.000592514538430442	0.00662320157489279	Down	0.954758444667517	0.934040019615912	0.710071602640511	0.201034983433735	0.340801093567833	2828	G protein-coupled receptor 4	GO:0004930,GO:0005886,GO:0005887,GO:0007186,GO:0007189,GO:0007200,GO:0010447,GO:0016525,GO:0030155,GO:0035025,GO:0043114,GO:0050729,GO:0051482,GO:0060055,GO:0072144	G protein-coupled receptor activity|plasma membrane|integral component of plasma membrane|G protein-coupled receptor signaling pathway|adenylate cyclase-activating G protein-coupled receptor signaling pathway|phospholipase C-activating G protein-coupled receptor signaling pathway|response to acidic pH|negative regulation of angiogenesis|regulation of cell adhesion|positive regulation of Rho prote…
GPR89A	183.82887285476	0.398970780865358	2.75021012597105	2.13947004761253	1.09725348150249	0.00595570598676791	0.0385560227983279	Up	1.5189292557398	2.20210292759058	3.14780526527985	5.2762009789897	3.39467631497527	653519	G protein-coupled receptor 89A	GO:0008308,GO:0015031,GO:0015698,GO:0016021,GO:0030217,GO:0030660,GO:0032580,GO:0034220,GO:0034765,GO:0043123,GO:0051452	voltage-gated anion channel activity|protein transport|inorganic anion transport|integral component of membrane|T cell differentiation|Golgi-associated vesicle membrane|Golgi cisterna membrane|ion transmembrane transport|regulation of ion transmembrane transport|positive regulation of I-kappaB kinase/NF-kappaB signaling|intracellular pH reduction
GPRC5B	67.7232610673814	0.588795076675887	-3.51669877415941	0.238058009680316	-2.07061492437719	0.000436949352319985	0.00520989277749528	Down	0.969700265815918	1.05406400070551	0.73008762033679	0.0800710390799642	0.318284669123019	51704	G protein-coupled receptor class C group 5 member B	GO:0001664,GO:0004930,GO:0005615,GO:0005654,GO:0005730,GO:0005829,GO:0005886,GO:0007186,GO:0009986,GO:0016021,GO:0019901,GO:0030295,GO:0030659,GO:0032147,GO:0043123,GO:0043231,GO:0043235,GO:0045666,GO:0050729,GO:0060907,GO:0061098,GO:0070062,GO:0090263	G protein-coupled receptor binding|G protein-coupled receptor activity|extracellular space|nucleoplasm|nucleolus|cytosol|plasma membrane|G protein-coupled receptor signaling pathway|cell surface|integral component of membrane|protein kinase binding|protein kinase activator activity|cytoplasmic vesicle membrane|activation of protein kinase activity|positive regulation of I-kappaB kinase/NF-kappaB …
GPSM2	1031.8839271474	0.367062478694376	-3.4044976402588	0.420546331996225	-1.24966334254255	0.000662858730206295	0.00726109188067692	Down	13.100897466464	11.7726325889791	6.91465746207581	3.25281811238222	4.84505133601207	29899	G protein signaling modulator 2	GO:0000132,GO:0000166,GO:0005092,GO:0005515,GO:0005737,GO:0005813,GO:0005829,GO:0005938,GO:0007052,GO:0007186,GO:0008022,GO:0016328,GO:0019904,GO:0031291,GO:0032991,GO:0042802,GO:0043621,GO:0050790,GO:0051301,GO:0051661,GO:0060236,GO:0070840,GO:0097431,GO:0097575,GO:0099738,GO:1904778,GO:1905832	establishment of mitotic spindle orientation|nucleotide binding|GDP-dissociation inhibitor activity|protein binding|cytoplasm|centrosome|cytosol|cell cortex|mitotic spindle organization|G protein-coupled receptor signaling pathway|protein C-terminus binding|lateral plasma membrane|protein domain specific binding|Ran protein signal transduction|protein-containing complex|identical protein binding|…
GREM2	243.928044800756	0.398718537571027	-4.78500306606562	0.266485801982359	-1.90786942477456	1.70984722612483e-06	5.13959960323403e-05	Down	4.3145375312204	4.58801465351766	3.90535364301327	0.594097272835742	1.47018290421611	64388	gremlin 2, DAN family BMP antagonist	GO:0005125,GO:0005576,GO:0005615,GO:0008201,GO:0009887,GO:0010172,GO:0019221,GO:0030509,GO:0036122,GO:0038098,GO:0048018,GO:0060300	cytokine activity|extracellular region|extracellular space|heparin binding|animal organ morphogenesis|embryonic body morphogenesis|cytokine-mediated signaling pathway|BMP signaling pathway|BMP binding|sequestering of BMP from receptor via BMP binding|receptor ligand activity|regulation of cytokine activity	hsa04350	TGF-beta signaling pathway
GRIN2A	17.0236557922214	0.668477386784986	4.13345907545757	6.78864630339726	2.76312392114456	3.57343949353003e-05	0.000689067011771263	Up	0.014010462208865	0.022226647672243	0.0208396823509584	0.097178389812319	0.134510609055282	2903	glutamate ionotropic receptor NMDA type subunit 2A	GO:0001540,GO:0001964,GO:0001975,GO:0004972,GO:0005515,GO:0005783,GO:0005886,GO:0005887,GO:0007215,GO:0007268,GO:0007420,GO:0007611,GO:0007613,GO:0008021,GO:0008270,GO:0008542,GO:0009611,GO:0009986,GO:0014069,GO:0015276,GO:0017146,GO:0019233,GO:0019722,GO:0022008,GO:0022849,GO:0030431,GO:0030659,GO:0033058,GO:0035235,GO:0038023,GO:0042177,GO:0042417,GO:0042428,GO:0042493,GO:0042734,GO:0043065,GO:…	amyloid-beta binding|startle response|response to amphetamine|NMDA glutamate receptor activity|protein binding|endoplasmic reticulum|plasma membrane|integral component of plasma membrane|glutamate receptor signaling pathway|chemical synaptic transmission|brain development|learning or memory|memory|synaptic vesicle|zinc ion binding|visual learning|response to wounding|cell surface|postsynaptic den…	hsa04014,hsa04015,hsa04020,hsa04024,hsa04080,hsa04713,hsa04720,hsa04724,hsa04728,hsa05010,hsa05014,hsa05017,hsa05020,hsa05022,hsa05030,hsa05031,hsa05033,hsa05034,hsa05322	Ras signaling pathway|Rap1 signaling pathway|Calcium signaling pathway|cAMP signaling pathway|Neuroactive ligand-receptor interaction|Circadian entrainment|Long-term potentiation|Glutamatergic synapse|Dopaminergic synapse|Alzheimer disease|Amyotrophic lateral sclerosis|Spinocerebellar ataxia|Prion disease|Pathways of neurodegeneration - multiple diseases|Cocaine addiction|Amphetamine addiction|Ni…
GSDMA	3.95762130849289	1.73539824394816	2.74728801552546	27.2396978914464	4.76763879776271	0.0060090339932057	0.0387634167604991	Up	0.0256294000347663	0	0	0.228559956643647	0.227133090225184	284110	gasdermin A	GO:0001786,GO:0005515,GO:0005546,GO:0005829,GO:0005886,GO:0006915,GO:0016021,GO:0042742,GO:0048471,GO:0070269,GO:0070273	phosphatidylserine binding|protein binding|phosphatidylinositol-4,5-bisphosphate binding|cytosol|plasma membrane|apoptotic process|integral component of membrane|defense response to bacterium|perinuclear region of cytoplasm|pyroptosis|phosphatidylinositol-4-phosphate binding
GSDMB	78.7624801872184	0.38289454953034	-3.25858363519562	0.421120813694994	-1.24769391310517	0.00111969866820375	0.0109206874878386	Down	1.64035517064997	2.42488180288178	1.9778182061564	0.591050234331361	0.936105628043249	55876	gasdermin B	GO:0001786,GO:0003674,GO:0005546,GO:0005575,GO:0005737,GO:0005886,GO:0016021,GO:0019835,GO:0042742,GO:0070269,GO:0070273	phosphatidylserine binding|molecular_function|phosphatidylinositol-4,5-bisphosphate binding|cellular_component|cytoplasm|plasma membrane|integral component of membrane|cytolysis|defense response to bacterium|pyroptosis|phosphatidylinositol-4-phosphate binding
GSTO2	309.438634785248	0.430423494148708	3.05578287402939	2.48850751191012	1.31528074199951	0.00224473746548705	0.0185544215229282	Up	0.919483077353474	0.945452092724908	1.28156054839793	3.25462835847286	1.35810847754114	119391	glutathione S-transferase omega 2	GO:0004364,GO:0005515,GO:0005829,GO:0006749,GO:0006805,GO:0016491,GO:0019852,GO:0042802,GO:0045174,GO:0050610,GO:0055114,GO:0070062,GO:0071243,GO:0098869,GO:1901687	glutathione transferase activity|protein binding|cytosol|glutathione metabolic process|xenobiotic metabolic process|oxidoreductase activity|L-ascorbic acid metabolic process|identical protein binding|glutathione dehydrogenase (ascorbate) activity|methylarsonate reductase activity|oxidation-reduction process|extracellular exosome|cellular response to arsenic-containing substance|cellular oxidant d…	hsa00480,hsa00980,hsa00982,hsa00983,hsa01524,hsa05200,hsa05204,hsa05225,hsa05418	Glutathione metabolism|Metabolism of xenobiotics by cytochrome P450|Drug metabolism - cytochrome P450|Drug metabolism - other enzymes|Platinum drug resistance|Pathways in cancer|Chemical carcinogenesis|Hepatocellular carcinoma|Fluid shear stress and atherosclerosis
GUCY1B1	84.7533594134947	0.389621626383752	-4.00573450102531	0.338981679434684	-1.56072079115099	6.18250627327186e-05	0.0010840600460536	Down	1.87712829414789	1.48896833693411	1.23255324404633	0.389594780697072	0.549521105984258	2983	guanylate cyclase 1 soluble subunit beta 1	GO:0004383,GO:0005515,GO:0005525,GO:0006182,GO:0007263,GO:0008015,GO:0008074,GO:0019934,GO:0020037,GO:0038023,GO:0038060,GO:0046872,GO:0048786,GO:0071732,GO:0099555	guanylate cyclase activity|protein binding|GTP binding|cGMP biosynthetic process|nitric oxide mediated signal transduction|blood circulation|guanylate cyclase complex, soluble|cGMP-mediated signaling|heme binding|signaling receptor activity|nitric oxide-cGMP-mediated signaling pathway|metal ion binding|presynaptic active zone|cellular response to nitric oxide|trans-synaptic signaling by nitric ox…	hsa00230,hsa04022,hsa04270,hsa04540,hsa04611,hsa04713,hsa04730,hsa04921,hsa04924,hsa04970	Purine metabolism|cGMP-PKG signaling pathway|Vascular smooth muscle contraction|Gap junction|Platelet activation|Circadian entrainment|Long-term depression|Oxytocin signaling pathway|Renin secretion|Salivary secretion
H1-2	1006.689817781	0.551664620203639	4.85001983633321	6.38897436495196	2.67558435099087	1.23449128165384e-06	3.93387555855303e-05	Up	20.8229584186704	22.4737861021746	28.6824730123511	216.96301412851	52.6250004503129	3006	H1.2 linker histone, cluster member	GO:0000786,GO:0000791,GO:0003690,GO:0003723,GO:0005515,GO:0005634,GO:0006334,GO:0016584,GO:0030261,GO:0031490,GO:0031492,GO:0031936,GO:0045910	nucleosome|euchromatin|double-stranded DNA binding|RNA binding|protein binding|nucleus|nucleosome assembly|nucleosome positioning|chromosome condensation|chromatin DNA binding|nucleosomal DNA binding|negative regulation of chromatin silencing|negative regulation of DNA recombination
H2AC6	478.467274276173	0.476098880215806	3.77929639531851	3.48055839951015	1.79931878181477	0.000157272130634392	0.00226693881395947	Up	20.0195737458464	22.0200554788501	34.5423155693758	113.963047720415	42.3831027127323	8334	H2A clustered histone 6	GO:0000786,GO:0003674,GO:0003677,GO:0005515,GO:0005634,GO:0005654,GO:0006342,GO:0008285,GO:0046982,GO:0070062	nucleosome|molecular_function|DNA binding|protein binding|nucleus|nucleoplasm|chromatin silencing|negative regulation of cell population proliferation|protein heterodimerization activity|extracellular exosome	hsa04217,hsa05034,hsa05322	Necroptosis|Alcoholism|Systemic lupus erythematosus
H2BC18	20.0176732748496	0.998058127206964	3.13328966052569	8.73740709628867	3.12720521058122	0.00172858762208605	0.0151455184916149	Up	0.244129670443944	0.361475480564373	0.14525101909277	3.33824991813392	0.528862417789361	440689	H2B clustered histone 18	GO:0000786,GO:0003674,GO:0003677,GO:0005634,GO:0005654,GO:0005829,GO:0006334,GO:0046982,GO:0070062	nucleosome|molecular_function|DNA binding|nucleus|nucleoplasm|cytosol|nucleosome assembly|protein heterodimerization activity|extracellular exosome	hsa05034,hsa05203,hsa05322	Alcoholism|Viral carcinogenesis|Systemic lupus erythematosus
H2BC21	784.464655967504	0.665637846160945	4.41883140575195	7.68125167174542	2.94134141947307	9.92360203321678e-06	0.00023507764551534	Up	5.13901737927324	5.1139678599269	5.53608410539794	61.892496996402	9.20061498574036	8349	H2B clustered histone 21	GO:0000786,GO:0002227,GO:0003677,GO:0005515,GO:0005615,GO:0005634,GO:0005654,GO:0005829,GO:0006334,GO:0019731,GO:0046982,GO:0050830,GO:0061844,GO:0070062	nucleosome|innate immune response in mucosa|DNA binding|protein binding|extracellular space|nucleus|nucleoplasm|cytosol|nucleosome assembly|antibacterial humoral response|protein heterodimerization activity|defense response to Gram-positive bacterium|antimicrobial humoral immune response mediated by antimicrobial peptide|extracellular exosome	hsa05034,hsa05203,hsa05322	Alcoholism|Viral carcinogenesis|Systemic lupus erythematosus
H2BC4	305.258141127593	0.575877794270531	3.63585900652385	4.26874050662609	2.0938104649556	0.000277055845428509	0.00358419081048021	Up	2.35555949124148	2.49129020405454	4.18326128194522	17.8025637055001	4.72333632639756	8347	H2B clustered histone 4	GO:0000786,GO:0002227,GO:0003677,GO:0005515,GO:0005615,GO:0005634,GO:0005654,GO:0005829,GO:0006334,GO:0016567,GO:0019731,GO:0042802,GO:0046982,GO:0050830,GO:0061844,GO:0070062	nucleosome|innate immune response in mucosa|DNA binding|protein binding|extracellular space|nucleus|nucleoplasm|cytosol|nucleosome assembly|protein ubiquitination|antibacterial humoral response|identical protein binding|protein heterodimerization activity|defense response to Gram-positive bacterium|antimicrobial humoral immune response mediated by antimicrobial peptide|extracellular exosome	hsa05034,hsa05203,hsa05322	Alcoholism|Viral carcinogenesis|Systemic lupus erythematosus
H4C15	13.9834651226949	1.23439908295224	2.90419198383217	11.9997456523808	3.58493192155967	0.00368202302725128	0.0268513687430741	Up	0.0585471005302081	0.0619206683461135	0.0387045039606079	1.04423222866267	0.0768676473639615	554313	H4 clustered histone 15	GO:0000183,GO:0000228,GO:0000781,GO:0000786,GO:0003677,GO:0003723,GO:0005515,GO:0005576,GO:0005634,GO:0005654,GO:0006303,GO:0006334,GO:0006335,GO:0006336,GO:0006352,GO:0016020,GO:0016233,GO:0019904,GO:0032200,GO:0032991,GO:0034080,GO:0044267,GO:0045652,GO:0045653,GO:0045814,GO:0046982,GO:0060964,GO:0070062	rDNA heterochromatin assembly|nuclear chromosome|chromosome, telomeric region|nucleosome|DNA binding|RNA binding|protein binding|extracellular region|nucleus|nucleoplasm|double-strand break repair via nonhomologous end joining|nucleosome assembly|DNA replication-dependent nucleosome assembly|DNA replication-independent nucleosome assembly|DNA-templated transcription, initiation|membrane|telomere …	hsa05034,hsa05203,hsa05322	Alcoholism|Viral carcinogenesis|Systemic lupus erythematosus
H4C5	6.09720758025839	1.50892639975448	2.97449981206281	22.4446748675986	4.48830129248631	0.00293466635606707	0.0228078252159737	Up	0.126094159879785	0	0.12503809410575	2.4988728808882	0.869145473895667	8367	H4 clustered histone 5	GO:0000183,GO:0000228,GO:0000781,GO:0000786,GO:0003677,GO:0003723,GO:0005515,GO:0005576,GO:0005634,GO:0005654,GO:0006303,GO:0006334,GO:0006335,GO:0006336,GO:0006352,GO:0016020,GO:0016233,GO:0019904,GO:0032200,GO:0032991,GO:0034080,GO:0044267,GO:0045652,GO:0045653,GO:0045814,GO:0046982,GO:0060964,GO:0070062	rDNA heterochromatin assembly|nuclear chromosome|chromosome, telomeric region|nucleosome|DNA binding|RNA binding|protein binding|extracellular region|nucleus|nucleoplasm|double-strand break repair via nonhomologous end joining|nucleosome assembly|DNA replication-dependent nucleosome assembly|DNA replication-independent nucleosome assembly|DNA-templated transcription, initiation|membrane|telomere …	hsa05034,hsa05203,hsa05322	Alcoholism|Viral carcinogenesis|Systemic lupus erythematosus
H4C8	82.5613656549743	0.629119296635613	3.2997926255888	4.21625819000136	2.07596321565381	0.000967562962713287	0.00978366845971852	Up	3.55653356570464	3.89580420129036	7.17944890459521	27.8150823411531	8.2549087412403	8365	H4 clustered histone 8	GO:0000183,GO:0000228,GO:0000781,GO:0000786,GO:0003677,GO:0003723,GO:0005515,GO:0005576,GO:0005634,GO:0005654,GO:0006303,GO:0006334,GO:0006335,GO:0006336,GO:0006352,GO:0016020,GO:0016233,GO:0019904,GO:0032200,GO:0032991,GO:0034080,GO:0044267,GO:0045652,GO:0045653,GO:0045814,GO:0046982,GO:0060964,GO:0070062	rDNA heterochromatin assembly|nuclear chromosome|chromosome, telomeric region|nucleosome|DNA binding|RNA binding|protein binding|extracellular region|nucleus|nucleoplasm|double-strand break repair via nonhomologous end joining|nucleosome assembly|DNA replication-dependent nucleosome assembly|DNA replication-independent nucleosome assembly|DNA-templated transcription, initiation|membrane|telomere …	hsa05034,hsa05203,hsa05322	Alcoholism|Viral carcinogenesis|Systemic lupus erythematosus
HACD4	594.14684243022	0.27115389227808	-4.01909572628416	0.469828635070089	-1.08979344962015	5.84219327478414e-05	0.00103070408601247	Down	4.69853017533553	4.68692154450167	4.75918660159865	1.46371115167614	2.53528057384845	401494	3-hydroxyacyl-CoA dehydratase 4	GO:0005515,GO:0005783,GO:0018812,GO:0019899,GO:0030148,GO:0030176,GO:0030497,GO:0042761,GO:0102158,GO:0102343,GO:0102344,GO:0102345	protein binding|endoplasmic reticulum|3-hydroxyacyl-CoA dehydratase activity|enzyme binding|sphingolipid biosynthetic process|integral component of endoplasmic reticulum membrane|fatty acid elongation|very long-chain fatty acid biosynthetic process|very-long-chain 3-hydroxyacyl-CoA dehydratase activity|3-hydroxy-arachidoyl-CoA dehydratase activity|3-hydroxy-behenoyl-CoA dehydratase activity|3-hyd…	hsa00062,hsa01040	Fatty acid elongation|Biosynthesis of unsaturated fatty acids
HAPLN3	86.7806294748319	0.549390392495438	-3.30555307925028	0.283999618405779	-1.81603910362382	0.000947891482694842	0.00964611047965704	Down	2.61121749947319	2.52496419932759	4.51286363963482	0.394269268329704	1.2488876904531	145864	hyaluronan and proteoglycan link protein 3	GO:0001501,GO:0005540,GO:0005615,GO:0007155,GO:0007417,GO:0031012	skeletal system development|hyaluronic acid binding|extracellular space|cell adhesion|central nervous system development|extracellular matrix
HAS2	1792.23412001647	0.211775545615048	5.14488022066114	2.12809095890239	1.08955981585458	2.67691555018791e-07	1.04648381672373e-05	Up	13.3552748393429	14.8116283234273	19.9258819399465	29.999794034599	30.8983558680082	3037	hyaluronan synthase 2	GO:0001570,GO:0001822,GO:0005515,GO:0005887,GO:0008284,GO:0010838,GO:0014911,GO:0030213,GO:0030335,GO:0031410,GO:0035810,GO:0036120,GO:0036302,GO:0042802,GO:0044849,GO:0044853,GO:0045226,GO:0050501,GO:0051549,GO:0060349,GO:0070295,GO:0071347,GO:0071356,GO:0071498,GO:0085029,GO:0090500,GO:1900026,GO:1900127,GO:1900625,GO:1901201	vasculogenesis|kidney development|protein binding|integral component of plasma membrane|positive regulation of cell population proliferation|positive regulation of keratinocyte proliferation|positive regulation of smooth muscle cell migration|hyaluronan biosynthetic process|positive regulation of cell migration|cytoplasmic vesicle|positive regulation of urine volume|cellular response to platelet-…
HBEGF	168.117212845483	0.540097432212073	5.67975116743052	8.38388554200698	3.06761902113275	1.34890835477811e-08	7.56869832947652e-07	Up	0.991427363940292	1.04855482911803	0.917582349620824	11.1773163907142	3.47110563668983	1839	heparin binding EGF like growth factor	GO:0000165,GO:0005154,GO:0005515,GO:0005576,GO:0005615,GO:0005886,GO:0005887,GO:0007165,GO:0007173,GO:0007517,GO:0008016,GO:0008083,GO:0008201,GO:0008284,GO:0009986,GO:0030307,GO:0030335,GO:0030665,GO:0030666,GO:0030669,GO:0035313,GO:0038128,GO:0042059,GO:0045741,GO:0048661,GO:0051545,GO:0051549,GO:0051897,GO:0060326,GO:0061024,GO:0090303,GO:2000145	MAPK cascade|epidermal growth factor receptor binding|protein binding|extracellular region|extracellular space|plasma membrane|integral component of plasma membrane|signal transduction|epidermal growth factor receptor signaling pathway|muscle organ development|regulation of heart contraction|growth factor activity|heparin binding|positive regulation of cell population proliferation|cell surface|p…	hsa01522,hsa04012,hsa04912,hsa04915,hsa04928,hsa05120,hsa05171,hsa05205,hsa05219	Endocrine resistance|ErbB signaling pathway|GnRH signaling pathway|Estrogen signaling pathway|Parathyroid hormone synthesis, secretion and action|Epithelial cell signaling in Helicobacter pylori infection|Coronavirus disease - COVID-19|Proteoglycans in cancer|Bladder cancer
HDAC6	359.892438384064	0.2193128311591	-6.34199867537211	0.381331685010624	-1.39088168470312	2.26803267042299e-10	2.00314885484026e-08	Down	4.79893223581604	4.97593488913102	4.43215993778216	1.42654365984123	1.82532468867617	10013	histone deacetylase 6	GO:0000118,GO:0000209,GO:0000978,GO:0001226,GO:0003779,GO:0004407,GO:0005515,GO:0005634,GO:0005654,GO:0005737,GO:0005771,GO:0005829,GO:0005874,GO:0005875,GO:0005901,GO:0006476,GO:0006515,GO:0006886,GO:0006914,GO:0007026,GO:0008013,GO:0008017,GO:0008270,GO:0010506,GO:0010634,GO:0010727,GO:0016234,GO:0016235,GO:0016241,GO:0016575,GO:0019899,GO:0030286,GO:0030424,GO:0030425,GO:0031252,GO:0031333,GO:…	histone deacetylase complex|protein polyubiquitination|RNA polymerase II cis-regulatory region sequence-specific DNA binding|RNA polymerase II transcription corepressor binding|actin binding|histone deacetylase activity|protein binding|nucleus|nucleoplasm|cytoplasm|multivesicular body|cytosol|microtubule|microtubule associated complex|caveola|protein deacetylation|protein quality control for misf…	hsa05014,hsa05034,hsa05203	Amyotrophic lateral sclerosis|Alcoholism|Viral carcinogenesis	other
HDHD2	435.761219742492	0.270081234630184	3.85064842395922	2.05621037980109	1.03998788046968	0.000117805510354272	0.00182222836989073	Up	3.20954635961085	2.95172610376433	3.5088395325992	4.50372453835599	7.43971754510803	84064	haloacid dehalogenase like hydrolase domain containing 2	GO:0005515,GO:0008150,GO:0016311,GO:0016791,GO:0019899,GO:0046872,GO:0070062	protein binding|biological_process|dephosphorylation|phosphatase activity|enzyme binding|metal ion binding|extracellular exosome
HELB	32.202967453945	0.508079507781769	-2.86900590764065	0.364077348727829	-1.45768310937705	0.00411764107767711	0.0290939301429156	Down	0.813117149367081	0.625432817823388	0.571745047265565	0.249033945044692	0.189248847800032	92797	DNA helicase B	GO:0000462,GO:0003723,GO:0005524,GO:0005622,GO:0005634,GO:0005662,GO:0005730,GO:0005737,GO:0006260,GO:0006269,GO:0006281,GO:0006974,GO:0017116,GO:0032508,GO:0035861,GO:0043139,GO:0044877,GO:1903775,GO:2000042	maturation of SSU-rRNA from tricistronic rRNA transcript (SSU-rRNA, 5.8S rRNA, LSU-rRNA)|RNA binding|ATP binding|intracellular anatomical structure|nucleus|DNA replication factor A complex|nucleolus|cytoplasm|DNA replication|DNA replication, synthesis of RNA primer|DNA repair|cellular response to DNA damage stimulus|single-stranded DNA helicase activity|DNA duplex unwinding|site of double-strand …
HERC4	2705.39436196675	0.199583055774195	6.10994295097373	2.32856488763251	1.21944108476134	9.96667607048093e-10	7.50543164297059e-08	Up	11.1424264611391	11.7714475253915	11.4642107810175	26.7296191325362	20.9919678999456	26091	HECT and RLD domain containing E3 ubiquitin protein ligase 4	GO:0001650,GO:0004842,GO:0005829,GO:0007283,GO:0016567,GO:0030154,GO:0045879	fibrillar center|ubiquitin-protein transferase activity|cytosol|spermatogenesis|protein ubiquitination|cell differentiation|negative regulation of smoothened signaling pathway	hsa04120	Ubiquitin mediated proteolysis
HERC5	162.711435015227	0.261294139398668	-6.14097673364053	0.328826567070493	-1.60460123068384	8.20155974804097e-10	6.34313064189028e-08	Down	2.55495707559695	3.15254025672535	3.39087409698604	0.895026004530747	0.889438487940921	51191	HECT and RLD domain containing E3 ubiquitin protein ligase 5	GO:0000079,GO:0000209,GO:0003723,GO:0004842,GO:0005515,GO:0005737,GO:0005829,GO:0016567,GO:0018215,GO:0032020,GO:0032480,GO:0042296,GO:0045087,GO:0048471,GO:0050688,GO:0051607,GO:0061630	regulation of cyclin-dependent protein serine/threonine kinase activity|protein polyubiquitination|RNA binding|ubiquitin-protein transferase activity|protein binding|cytoplasm|cytosol|protein ubiquitination|protein phosphopantetheinylation|ISG15-protein conjugation|negative regulation of type I interferon production|ISG15 transferase activity|innate immune response|perinuclear region of cytoplasm…
HEXD	166.123955589543	0.253539581569219	-4.15375207425845	0.481917947959147	-1.05314056284976	3.27067541123044e-05	0.000639300871364552	Down	3.75790851921193	4.14893240359842	4.25358947655158	1.47128415280524	2.03971855442518	284004	hexosaminidase D	GO:0004563,GO:0005634,GO:0005737,GO:0005975,GO:0015929,GO:0102148,GO:1903561	beta-N-acetylhexosaminidase activity|nucleus|cytoplasm|carbohydrate metabolic process|hexosaminidase activity|N-acetyl-beta-D-galactosaminidase activity|extracellular vesicle	hsa00511,hsa00513	Other glycan degradation|Various types of N-glycan biosynthesis
HGF	238.376583660114	0.533599813510315	-7.05311814416357	0.0736310187896856	-3.7635425263919	1.74952180969623e-12	2.70834949805674e-10	Down	3.11732596490372	3.40733972946669	1.7388099494288	0.0896327561615136	0.280923143872137	3082	hepatocyte growth factor	GO:0000165,GO:0000187,GO:0000278,GO:0000902,GO:0001837,GO:0001889,GO:0001934,GO:0002576,GO:0004252,GO:0005515,GO:0005576,GO:0005615,GO:0006508,GO:0008083,GO:0010507,GO:0014068,GO:0016020,GO:0019221,GO:0030212,GO:0030335,GO:0031093,GO:0031100,GO:0031643,GO:0032715,GO:0032733,GO:0033137,GO:0035729,GO:0042056,GO:0042802,GO:0043066,GO:0043154,GO:0044877,GO:0045669,GO:0045766,GO:0045944,GO:0048012,GO:…	MAPK cascade|activation of MAPK activity|mitotic cell cycle|cell morphogenesis|epithelial to mesenchymal transition|liver development|positive regulation of protein phosphorylation|platelet degranulation|serine-type endopeptidase activity|protein binding|extracellular region|extracellular space|proteolysis|growth factor activity|negative regulation of autophagy|positive regulation of phosphatidyl…	hsa01521,hsa04010,hsa04014,hsa04015,hsa04020,hsa04151,hsa04510,hsa05144,hsa05200,hsa05205,hsa05211,hsa05218,hsa05223,hsa05225,hsa05226	EGFR tyrosine kinase inhibitor resistance|MAPK signaling pathway|Ras signaling pathway|Rap1 signaling pathway|Calcium signaling pathway|PI3K-Akt signaling pathway|Focal adhesion|Malaria|Pathways in cancer|Proteoglycans in cancer|Renal cell carcinoma|Melanoma|Non-small cell lung cancer|Hepatocellular carcinoma|Gastric cancer
HHEX	82.1704434217954	0.38182408693561	-4.60212877465695	0.295821001265878	-1.75720361734349	4.18194496481023e-06	0.000113110148500009	Down	4.03793873471181	2.67709915072269	4.21329058166545	0.836049813048907	1.09788312927292	3087	hematopoietically expressed homeobox	GO:0000122,GO:0000785,GO:0000976,GO:0000978,GO:0000981,GO:0001227,GO:0001228,GO:0005515,GO:0005634,GO:0005737,GO:0006357,GO:0006406,GO:0008134,GO:0008190,GO:0008301,GO:0009611,GO:0009952,GO:0010621,GO:0010944,GO:0016055,GO:0016525,GO:0016973,GO:0017025,GO:0030154,GO:0030177,GO:0030183,GO:0030948,GO:0032993,GO:0034504,GO:0042803,GO:0043434,GO:0043565,GO:0045736,GO:0045892,GO:0045893,GO:0045944,GO:…	negative regulation of transcription by RNA polymerase II|chromatin|transcription regulatory region sequence-specific DNA binding|RNA polymerase II cis-regulatory region sequence-specific DNA binding|DNA-binding transcription factor activity, RNA polymerase II-specific|DNA-binding transcription repressor activity, RNA polymerase II-specific|DNA-binding transcription activator activity, RNA polyme…	hsa04950,hsa05202	Maturity onset diabetes of the young|Transcriptional misregulation in cancer
HIF3A	93.6092317567447	0.498478931356523	-5.38982958767515	0.155316553796761	-2.68671649305808	7.05245269102916e-08	3.14350445804502e-06	Down	1.26162554147964	1.00243496188069	0.571549868027764	0.13326089845565	0.132428970134991	64344	hypoxia inducible factor 3 subunit alpha	GO:0000785,GO:0000977,GO:0000978,GO:0000981,GO:0001525,GO:0005654,GO:0005739,GO:0005829,GO:0005886,GO:0006357,GO:0006366,GO:0006915,GO:0016567,GO:0016607,GO:0043687,GO:0046983,GO:0061418	chromatin|RNA polymerase II transcription regulatory region sequence-specific DNA binding|RNA polymerase II cis-regulatory region sequence-specific DNA binding|DNA-binding transcription factor activity, RNA polymerase II-specific|angiogenesis|nucleoplasm|mitochondrion|cytosol|plasma membrane|regulation of transcription by RNA polymerase II|transcription by RNA polymerase II|apoptotic process|prot…
HMCN1	325.307013663975	0.238533980652829	-5.22997414140498	0.421169669409493	-1.24752655066069	1.69533751680908e-07	6.99045797997241e-06	Down	1.23551003653856	1.30670189502084	1.23918024974332	0.540681295229133	0.409243354565731	83872	hemicentin 1	GO:0005201,GO:0005509,GO:0005515,GO:0005604,GO:0005912,GO:0005938,GO:0007049,GO:0007156,GO:0007157,GO:0007601,GO:0009617,GO:0032154,GO:0051301,GO:0062023,GO:0070062	extracellular matrix structural constituent|calcium ion binding|protein binding|basement membrane|adherens junction|cell cortex|cell cycle|homophilic cell adhesion via plasma membrane adhesion molecules|heterophilic cell-cell adhesion via plasma membrane cell adhesion molecules|visual perception|response to bacterium|cleavage furrow|cell division|collagen-containing extracellular matrix|extracell…
HMGA2	2857.77559592532	0.519979016960816	3.44459629084436	3.46082932053805	1.79111779314012	0.000571912888291077	0.00643312075917353	Up	12.6320472063799	12.9429927267206	13.4695440799962	15.5568233959776	66.4969818949596	8091	high mobility group AT-hook 2	GO:0000122,GO:0000228,GO:0000976,GO:0001837,GO:0002062,GO:0003131,GO:0003680,GO:0003712,GO:0003714,GO:0003906,GO:0005515,GO:0005634,GO:0005654,GO:0006284,GO:0006325,GO:0006355,GO:0007095,GO:0007275,GO:0008134,GO:0008301,GO:0009615,GO:0010564,GO:0010628,GO:0030261,GO:0031052,GO:0031492,GO:0031507,GO:0032993,GO:0035497,GO:0035500,GO:0035501,GO:0035978,GO:0035985,GO:0035986,GO:0035987,GO:0035988,GO:…	negative regulation of transcription by RNA polymerase II|nuclear chromosome|transcription regulatory region sequence-specific DNA binding|epithelial to mesenchymal transition|chondrocyte differentiation|mesodermal-endodermal cell signaling|minor groove of adenine-thymine-rich DNA binding|transcription coregulator activity|transcription corepressor activity|DNA-(apurinic or apyrimidinic site) end…	hsa05202,hsa05206	Transcriptional misregulation in cancer|MicroRNAs in cancer
HMGB2	690.224054211156	0.425260633406155	-3.36409216236305	0.370972470818194	-1.43061596380319	0.00076795893636143	0.00811518202471148	Down	41.0434478695874	35.343859113051	19.3964645279041	7.71987467541786	13.8743160250826	3148	high mobility group box 2	GO:0000400,GO:0000785,GO:0000793,GO:0000976,GO:0000987,GO:0001938,GO:0002437,GO:0003677,GO:0003684,GO:0003690,GO:0003697,GO:0003713,GO:0003723,GO:0005515,GO:0005615,GO:0005634,GO:0005654,GO:0005730,GO:0005737,GO:0006265,GO:0006303,GO:0006309,GO:0006325,GO:0006334,GO:0006357,GO:0007289,GO:0008134,GO:0008301,GO:0008584,GO:0019904,GO:0032075,GO:0032392,GO:0032496,GO:0032728,GO:0032991,GO:0033151,GO:…	four-way junction DNA binding|chromatin|condensed chromosome|transcription regulatory region sequence-specific DNA binding|cis-regulatory region sequence-specific DNA binding|positive regulation of endothelial cell proliferation|inflammatory response to antigenic stimulus|DNA binding|damaged DNA binding|double-stranded DNA binding|single-stranded DNA binding|transcription coactivator activity|RNA…
HOXA5	22.9544582794182	0.56607516091909	-2.78746219443444	0.334966074125515	-1.57791311027036	0.00531226522668197	0.0354514416340324	Down	1.15100561269906	1.01992363138882	0.894583921182937	0.339068619646267	0.275687888554759	3202	homeobox A5	GO:0000785,GO:0000978,GO:0000981,GO:0001228,GO:0003016,GO:0003677,GO:0003700,GO:0005515,GO:0005634,GO:0006357,GO:0009952,GO:0010628,GO:0016477,GO:0016525,GO:0030878,GO:0033599,GO:0035264,GO:0043065,GO:0045639,GO:0045647,GO:0045944,GO:0048286,GO:0048704,GO:0060435,GO:0060441,GO:0060480,GO:0060484,GO:0060535,GO:0060574,GO:0060638,GO:0060644,GO:0060749,GO:0060764,GO:1990837	chromatin|RNA polymerase II cis-regulatory region sequence-specific DNA binding|DNA-binding transcription factor activity, RNA polymerase II-specific|DNA-binding transcription activator activity, RNA polymerase II-specific|respiratory system process|DNA binding|DNA-binding transcription factor activity|protein binding|nucleus|regulation of transcription by RNA polymerase II|anterior/posterior pat…			Homeobox
HOXC10	129.586397650535	0.393270658168867	-5.01010683723066	0.255195003300036	-1.97032801337405	5.43998269685692e-07	1.96298731278034e-05	Down	4.75865065311503	5.28310317747929	5.31842192985835	0.703377073051629	1.65685568650094	3226	homeobox C10	GO:0000785,GO:0000977,GO:0000978,GO:0000981,GO:0001228,GO:0001501,GO:0005515,GO:0005634,GO:0005654,GO:0006357,GO:0008284,GO:0009952,GO:0009954,GO:0016604,GO:0021520,GO:0030326,GO:0045944,GO:0050905,GO:0120163,GO:1990837	chromatin|RNA polymerase II transcription regulatory region sequence-specific DNA binding|RNA polymerase II cis-regulatory region sequence-specific DNA binding|DNA-binding transcription factor activity, RNA polymerase II-specific|DNA-binding transcription activator activity, RNA polymerase II-specific|skeletal system development|protein binding|nucleus|nucleoplasm|regulation of transcription by R…
HOXD13	23.2859485801276	0.553471981036479	-3.06235872281197	0.308869699112722	-1.69492974895908	0.00219600109530618	0.0182172664322695	Down	0.24999605867504	0.29851747230712	0.2718928317655	0.0799080741171949	0.0714682977159962	3239	homeobox D13	GO:0000785,GO:0000978,GO:0000981,GO:0001228,GO:0001501,GO:0003677,GO:0003682,GO:0003700,GO:0005654,GO:0006355,GO:0006357,GO:0007275,GO:0009952,GO:0030539,GO:0033574,GO:0042127,GO:0042733,GO:0045944,GO:0048619,GO:0060527,GO:0060571,GO:0060602,GO:0060687,GO:1990837	chromatin|RNA polymerase II cis-regulatory region sequence-specific DNA binding|DNA-binding transcription factor activity, RNA polymerase II-specific|DNA-binding transcription activator activity, RNA polymerase II-specific|skeletal system development|DNA binding|chromatin binding|DNA-binding transcription factor activity|nucleoplasm|regulation of transcription, DNA-templated|regulation of transcr…
HPSE	51.1185175223761	0.593847238757022	-4.12098868426415	0.183361448205276	-2.4472377510992	3.77249956701521e-05	0.000722582647990008	Down	0.859890612215453	0.779518921113884	1.05201870234288	0.0553275809826924	0.241921587501238	10855	heparanase	GO:0004566,GO:0005515,GO:0005576,GO:0005634,GO:0005654,GO:0005764,GO:0005765,GO:0006027,GO:0006029,GO:0007160,GO:0010575,GO:0030194,GO:0030200,GO:0030305,GO:0031012,GO:0033690,GO:0035580,GO:0043202,GO:0043231,GO:0043312,GO:0045121,GO:0045545,GO:0051797,GO:0051798,GO:0051897,GO:0060055,GO:0061042	beta-glucuronidase activity|protein binding|extracellular region|nucleus|nucleoplasm|lysosome|lysosomal membrane|glycosaminoglycan catabolic process|proteoglycan metabolic process|cell-matrix adhesion|positive regulation of vascular endothelial growth factor production|positive regulation of blood coagulation|heparan sulfate proteoglycan catabolic process|heparanase activity|extracellular matrix|…	hsa00531,hsa05205	Glycosaminoglycan degradation|Proteoglycans in cancer
HR	38.0731971457949	0.638023028363333	-3.42584763982026	0.219794975846772	-2.1857696858695	0.0006128840701741	0.00681893100781573	Down	0.502749618101335	0.708958361881093	0.508314255810549	0.17582202357369	0.0485345534352148	55806	HR lysine demethylase and nuclear receptor corepressor	GO:0000118,GO:0000785,GO:0003712,GO:0005515,GO:0005654,GO:0006357,GO:0016491,GO:0031490,GO:0032454,GO:0033169,GO:0046872,GO:0055114	histone deacetylase complex|chromatin|transcription coregulator activity|protein binding|nucleoplasm|regulation of transcription by RNA polymerase II|oxidoreductase activity|chromatin DNA binding|histone demethylase activity (H3-K9 specific)|histone H3-K9 demethylation|metal ion binding|oxidation-reduction process
HS3ST2	6.57565069388295	1.67794007063169	2.74586700495753	24.3761820773582	4.60740027624366	0.00603512234055881	0.0388966353372592	Up	0.0123252180001118	0	0.0122219916421279	0.317531747331844	0.0364095511179476	9956	heparan sulfate-glucosamine 3-sulfotransferase 2	GO:0000139,GO:0006024,GO:0007623,GO:0008146,GO:0008467,GO:0016021,GO:0033871	Golgi membrane|glycosaminoglycan biosynthetic process|circadian rhythm|sulfotransferase activity|[heparan sulfate]-glucosamine 3-sulfotransferase 1 activity|integral component of membrane|[heparan sulfate]-glucosamine 3-sulfotransferase 2 activity	hsa00534	Glycosaminoglycan biosynthesis - heparan sulfate / heparin
HS3ST6	27.1894367614321	1.0082396445859	-4.36373486245391	0.0473763056410744	-4.39969048678762	1.27860530544006e-05	0.000291793455449196	Down	0.728221390925255	0.797689070502005	0.257900849920246	0.0128853019640293	0.038414582718936	64711	heparan sulfate-glucosamine 3-sulfotransferase 6	GO:0000139,GO:0001835,GO:0006024,GO:0008467,GO:0016021	Golgi membrane|blastocyst hatching|glycosaminoglycan biosynthetic process|[heparan sulfate]-glucosamine 3-sulfotransferase 1 activity|integral component of membrane
HSD11B1	310.468148491135	0.503076705651623	-7.05225679364244	0.085506261753628	-3.54782611515492	1.76038931590213e-12	2.70834949805674e-10	Down	22.5433693052951	19.7887824450613	11.1254552088835	0.759550093640867	2.02425871222151	3290	hydroxysteroid 11-beta dehydrogenase 1	GO:0003845,GO:0005496,GO:0005789,GO:0006704,GO:0006706,GO:0016020,GO:0030176,GO:0030324,GO:0042803,GO:0050661,GO:0055114,GO:0070524	11-beta-hydroxysteroid dehydrogenase [NAD(P)] activity|steroid binding|endoplasmic reticulum membrane|glucocorticoid biosynthetic process|steroid catabolic process|membrane|integral component of endoplasmic reticulum membrane|lung development|protein homodimerization activity|NADP binding|oxidation-reduction process|11-beta-hydroxysteroid dehydrogenase (NADP+) activity	hsa00140,hsa00980,hsa05204	Steroid hormone biosynthesis|Metabolism of xenobiotics by cytochrome P450|Chemical carcinogenesis
HSD17B7	280.846513990064	0.276840873313625	-4.05016448896787	0.45969501476237	-1.12125107418969	5.11816435515805e-05	0.000925093645447307	Down	11.314254993455	11.8722231951838	10.3090130358157	3.58048308109933	5.6871760362256	51478	hydroxysteroid 17-beta dehydrogenase 7	GO:0000253,GO:0004303,GO:0005783,GO:0005789,GO:0006695,GO:0006703,GO:0008209,GO:0016021,GO:0047024,GO:0055114	3-keto sterol reductase activity|estradiol 17-beta-dehydrogenase activity|endoplasmic reticulum|endoplasmic reticulum membrane|cholesterol biosynthetic process|estrogen biosynthetic process|androgen metabolic process|integral component of membrane|5alpha-androstane-3beta,17beta-diol dehydrogenase activity|oxidation-reduction process	hsa00100,hsa00140,hsa04913	Steroid biosynthesis|Steroid hormone biosynthesis|Ovarian steroidogenesis
HSF4	22.9537394116438	0.764345527636878	-3.80867385499993	0.132940922263905	-2.9111428272967	0.000139714096100139	0.00208117967654945	Down	0.533900026372136	0.785619632468771	1.28904330080781	0.0690037283462426	0.137145896302189	3299	heat shock transcription factor 4	GO:0000122,GO:0000785,GO:0000978,GO:0000981,GO:0003700,GO:0005634,GO:0006357,GO:0007601,GO:0008284,GO:0016607,GO:0033169,GO:0042802,GO:0043010,GO:0045597,GO:0045944,GO:0048468,GO:1990837	negative regulation of transcription by RNA polymerase II|chromatin|RNA polymerase II cis-regulatory region sequence-specific DNA binding|DNA-binding transcription factor activity, RNA polymerase II-specific|DNA-binding transcription factor activity|nucleus|regulation of transcription by RNA polymerase II|visual perception|positive regulation of cell population proliferation|nuclear speck|histone…
HSP90B1	17063.7315652623	0.194694149910385	-5.39445733866072	0.48287802460795	-1.05026928577839	6.87309539530808e-08	3.11203319354646e-06	Down	433.58931807278	461.358094302491	371.64629549439	171.971677150426	195.335736680076	7184	heat shock protein 90 beta family member 1	GO:0001666,GO:0002224,GO:0003723,GO:0005509,GO:0005515,GO:0005524,GO:0005576,GO:0005634,GO:0005783,GO:0005788,GO:0005789,GO:0005829,GO:0005925,GO:0006457,GO:0006898,GO:0015031,GO:0016020,GO:0019221,GO:0019903,GO:0030433,GO:0030496,GO:0030970,GO:0031247,GO:0032991,GO:0033018,GO:0034975,GO:0034976,GO:0036500,GO:0042470,GO:0043066,GO:0043666,GO:0043687,GO:0044267,GO:0048471,GO:0050750,GO:0051082,GO:…	response to hypoxia|toll-like receptor signaling pathway|RNA binding|calcium ion binding|protein binding|ATP binding|extracellular region|nucleus|endoplasmic reticulum|endoplasmic reticulum lumen|endoplasmic reticulum membrane|cytosol|focal adhesion|protein folding|receptor-mediated endocytosis|protein transport|membrane|cytokine-mediated signaling pathway|protein phosphatase binding|ubiquitin-de…	hsa04141,hsa04151,hsa04657,hsa04915,hsa04918,hsa05132,hsa05200,hsa05215,hsa05418	Protein processing in endoplasmic reticulum|PI3K-Akt signaling pathway|IL-17 signaling pathway|Estrogen signaling pathway|Thyroid hormone synthesis|Salmonella infection|Pathways in cancer|Prostate cancer|Fluid shear stress and atherosclerosis
HSPB8	445.114574876747	0.421416449976017	5.15904912186722	4.51306690473489	2.17410816618917	2.48207189481148e-07	9.83753037976805e-06	Up	4.91313257453141	4.42860878928947	7.0865222254281	30.2056126975585	13.441698037523	26353	heat shock protein family B (small) member 8	GO:0004672,GO:0005515,GO:0005634,GO:0005654,GO:0005737,GO:0005829,GO:0006468,GO:0016604,GO:0034620,GO:0042802,GO:0042803,GO:0101031,GO:1900034,GO:1905337	protein kinase activity|protein binding|nucleus|nucleoplasm|cytoplasm|cytosol|protein phosphorylation|nuclear body|cellular response to unfolded protein|identical protein binding|protein homodimerization activity|chaperone complex|regulation of cellular response to heat|positive regulation of aggrephagy
HUNK	262.081333118697	0.385320785912583	-4.94305653256979	0.267078837709714	-1.90466242794012	7.69071704859299e-07	2.61997094122068e-05	Down	4.1782489020379	4.24302749143604	2.32828940782537	0.943435672360959	0.782805349035874	30811	hormonally up-regulated Neu-associated kinase	GO:0004674,GO:0005515,GO:0005524,GO:0005634,GO:0005737,GO:0006468,GO:0007165,GO:0007275,GO:0035556,GO:0106310,GO:0106311	protein serine/threonine kinase activity|protein binding|ATP binding|nucleus|cytoplasm|protein phosphorylation|signal transduction|multicellular organism development|intracellular signal transduction|protein serine kinase activity|protein threonine kinase activity
HYI	365.896492617421	0.314660116817319	5.58514466456117	3.38093498255809	1.75742227259245	2.33505758224693e-08	1.22380966618275e-06	Up	6.49004052458087	5.76834303530525	5.77096639376522	22.6135537996343	13.6514462116868	81888	hydroxypyruvate isomerase (putative)	GO:0003674,GO:0005515,GO:0005575,GO:0008150,GO:0008903,GO:0046487	molecular_function|protein binding|cellular_component|biological_process|hydroxypyruvate isomerase activity|glyoxylate metabolic process	hsa00630	Glyoxylate and dicarboxylate metabolism
IDH1	2001.62838575045	0.43867872021849	-4.35482967659399	0.266024106535636	-1.91037110929775	1.33170421722852e-05	0.000301011436652538	Down	55.4602051950546	58.2299770817452	58.1334362926123	19.9712429660237	7.02466444714156	3417	isocitrate dehydrogenase (NADP(+)) 1	GO:0000287,GO:0004450,GO:0005515,GO:0005576,GO:0005737,GO:0005739,GO:0005777,GO:0005782,GO:0005829,GO:0006097,GO:0006099,GO:0006102,GO:0006103,GO:0006625,GO:0006739,GO:0006740,GO:0006749,GO:0006979,GO:0008585,GO:0034774,GO:0042802,GO:0042803,GO:0043312,GO:0045296,GO:0048545,GO:0050661,GO:0051287,GO:0060696,GO:0070062,GO:0071071,GO:1904724,GO:1904813	magnesium ion binding|isocitrate dehydrogenase (NADP+) activity|protein binding|extracellular region|cytoplasm|mitochondrion|peroxisome|peroxisomal matrix|cytosol|glyoxylate cycle|tricarboxylic acid cycle|isocitrate metabolic process|2-oxoglutarate metabolic process|protein targeting to peroxisome|NADP metabolic process|NADPH regeneration|glutathione metabolic process|response to oxidative stress…	hsa00020,hsa00480,hsa04146,hsa05230	Citrate cycle (TCA cycle)|Glutathione metabolism|Peroxisome|Central carbon metabolism in cancer
IFI44	432.496318784066	0.421100042336972	-3.15549378680933	0.398105148071084	-1.32877856721946	0.00160226678890664	0.0142304365087997	Down	10.6267544389617	15.3106002080496	10.060571807956	2.54304438916481	6.14022979882007	10561	interferon induced protein 44	GO:0005515,GO:0005737,GO:0006955,GO:0009615,GO:0009617	protein binding|cytoplasm|immune response|response to virus|response to bacterium
IFI44L	322.331054890628	0.513038580497679	-3.46580134012469	0.291569193305032	-1.77808979982452	0.000528653739224711	0.00605602698224753	Down	3.66732228917632	4.99747672705593	3.85515380863091	0.471703070201941	1.74482254937451	10964	interferon induced protein 44 like	GO:0003674,GO:0005525,GO:0005575,GO:0005737,GO:0006955,GO:0051607	molecular_function|GTP binding|cellular_component|cytoplasm|immune response|defense response to virus
IFIH1	514.148725494119	0.280501817572335	-5.52706951335958	0.341426502907227	-1.55035304434601	3.25623967249611e-08	1.64629954890722e-06	Down	8.70440556332946	11.1392187185813	12.2855077729461	2.51562042323428	4.05700616785352	64135	interferon induced with helicase C domain 1	GO:0003677,GO:0003724,GO:0003725,GO:0003727,GO:0005515,GO:0005524,GO:0005634,GO:0005737,GO:0005829,GO:0008270,GO:0009597,GO:0009615,GO:0016032,GO:0016579,GO:0016925,GO:0032480,GO:0032727,GO:0032728,GO:0032755,GO:0032760,GO:0034344,GO:0039528,GO:0039530,GO:0042802,GO:0043021,GO:0045087,GO:0051607,GO:0060760,GO:0071360	DNA binding|RNA helicase activity|double-stranded RNA binding|single-stranded RNA binding|protein binding|ATP binding|nucleus|cytoplasm|cytosol|zinc ion binding|detection of virus|response to virus|viral process|protein deubiquitination|protein sumoylation|negative regulation of type I interferon production|positive regulation of interferon-alpha production|positive regulation of interferon-beta …	hsa04622,hsa05161,hsa05162,hsa05164,hsa05168,hsa05171	RIG-I-like receptor signaling pathway|Hepatitis B|Measles|Influenza A|Herpes simplex virus 1 infection|Coronavirus disease - COVID-19
IFITM1	3566.62777555132	0.230987311641802	-4.36615113671535	0.497053995434725	-1.00852551329168	1.26454997658857e-05	0.000290420241814273	Down	293.895284485795	358.289301478201	451.302164376081	143.718858100066	183.562185796044	8519	interferon induced transmembrane protein 1	GO:0001503,GO:0005515,GO:0005886,GO:0007166,GO:0008285,GO:0009615,GO:0016020,GO:0016021,GO:0030336,GO:0032991,GO:0034341,GO:0035455,GO:0035456,GO:0045071,GO:0045669,GO:0046597,GO:0050776,GO:0051607,GO:0060337	ossification|protein binding|plasma membrane|cell surface receptor signaling pathway|negative regulation of cell population proliferation|response to virus|membrane|integral component of membrane|negative regulation of cell migration|protein-containing complex|response to interferon-gamma|response to interferon-alpha|response to interferon-beta|negative regulation of viral genome replication|posi…	hsa04662	B cell receptor signaling pathway
IFITM10	272.014040322502	0.356818812677403	5.98166863768268	4.39045938681176	2.13437190112759	2.20863231419435e-09	1.52662372712525e-07	Up	1.37080716190258	1.59773330343154	2.16382562853117	8.38542076319593	4.9309747218138	402778	interferon induced transmembrane protein 10	GO:0005886,GO:0016021	plasma membrane|integral component of membrane
IFT172	295.975192561953	0.32656373058194	-3.29531752108633	0.474299027967668	-1.07613118313798	0.000983105290680812	0.00989870902322017	Down	2.93066294669325	2.70122760591508	2.46476831449579	0.800614234725589	1.51706462991448	26160	intraflagellar transport 172	GO:0001843,GO:0001947,GO:0005929,GO:0005930,GO:0007219,GO:0007224,GO:0007420,GO:0008544,GO:0009953,GO:0016485,GO:0021522,GO:0030992,GO:0031122,GO:0035735,GO:0036064,GO:0042073,GO:0045879,GO:0045880,GO:0048596,GO:0050680,GO:0060021,GO:0060173,GO:0060271,GO:0060348,GO:0061525,GO:0070986,GO:0097225,GO:0097228,GO:0097542,GO:0097598,GO:1903561,GO:1905515	neural tube closure|heart looping|cilium|axoneme|Notch signaling pathway|smoothened signaling pathway|brain development|epidermis development|dorsal/ventral pattern formation|protein processing|spinal cord motor neuron differentiation|intraciliary transport particle B|cytoplasmic microtubule organization|intraciliary transport involved in cilium assembly|ciliary basal body|intraciliary transport|…
IFT80	731.994177362243	0.34401583202059	-3.16008443751392	0.470700380043839	-1.08711907702667	0.00157723422470141	0.0140868085437127	Down	12.1384693555866	11.4891282847356	10.3353290782505	3.09021517120149	6.57565756052949	57560	intraflagellar transport 80	GO:0001649,GO:0001958,GO:0003418,GO:0005737,GO:0005813,GO:0005929,GO:0007224,GO:0030992,GO:0033687,GO:0035630,GO:0035735,GO:0036064,GO:0050680,GO:0060173,GO:0060271,GO:0061975,GO:0097500,GO:0097542,GO:0097731,GO:1905515,GO:2000051	osteoblast differentiation|endochondral ossification|growth plate cartilage chondrocyte differentiation|cytoplasm|centrosome|cilium|smoothened signaling pathway|intraciliary transport particle B|osteoblast proliferation|bone mineralization involved in bone maturation|intraciliary transport involved in cilium assembly|ciliary basal body|negative regulation of epithelial cell proliferation|limb dev…
IGFBP3	3660.24884300258	0.19461245375409	19.4090668562396	13.7108501686909	3.77724612596998	6.46912503205984e-84	4.62801204793561e-80	Up	12.2817916333839	12.2585664302074	13.0404609341942	170.963175752164	136.006141447515	3486	insulin like growth factor binding protein 3	GO:0001558,GO:0001649,GO:0001933,GO:0001968,GO:0005515,GO:0005520,GO:0005576,GO:0005615,GO:0005634,GO:0005788,GO:0006468,GO:0006915,GO:0008160,GO:0008285,GO:0009968,GO:0010906,GO:0014912,GO:0016942,GO:0031994,GO:0031995,GO:0042567,GO:0042981,GO:0043065,GO:0043410,GO:0043567,GO:0043568,GO:0043666,GO:0043687,GO:0044267,GO:0044342,GO:0045663,GO:0046872,GO:0048662	regulation of cell growth|osteoblast differentiation|negative regulation of protein phosphorylation|fibronectin binding|protein binding|insulin-like growth factor binding|extracellular region|extracellular space|nucleus|endoplasmic reticulum lumen|protein phosphorylation|apoptotic process|protein tyrosine phosphatase activator activity|negative regulation of cell population proliferation|negative…	hsa04115,hsa04218,hsa04935,hsa05202	p53 signaling pathway|Cellular senescence|Growth hormone synthesis, secretion and action|Transcriptional misregulation in cancer
IGFBPL1	18.01736100657	0.668479583160162	3.07550561366853	4.15806615187802	2.05591271063188	0.00210145972509696	0.0176557168213079	Up	0.0860825084846252	0.106216490284588	0.170723097834529	0.554430950705767	0.339058288786853	347252	insulin like growth factor binding protein like 1	GO:0001558,GO:0003674,GO:0005520,GO:0005615,GO:0009966,GO:0071228	regulation of cell growth|molecular_function|insulin-like growth factor binding|extracellular space|regulation of signal transduction|cellular response to tumor cell
IGFLR1	15.6118749070684	0.827679338026564	-3.00315113156886	0.17854428483728	-2.48564614057064	0.00267199703909506	0.0213223277386348	Down	0.662538256412612	1.27777379176243	0.927514384484365	0.0772344806396054	0.230256951181019	79713	IGF like family receptor 1	GO:0005515,GO:0005886,GO:0016021	protein binding|plasma membrane|integral component of membrane
IL11	122.706930093368	0.584320272470498	3.84897499578228	4.75364483775497	2.24903411826763	0.000118613112901197	0.00183153714902434	Up	1.09232114950528	1.27078848507912	1.01818236091831	7.44659915186129	2.04363533871659	3589	interleukin 11	GO:0005125,GO:0005142,GO:0005515,GO:0005576,GO:0005615,GO:0005737,GO:0008083,GO:0008284,GO:0019221,GO:0030183,GO:0030219,GO:0033138,GO:0043410,GO:0045444,GO:0045944,GO:0046888,GO:0050731,GO:1903659,GO:2000352	cytokine activity|interleukin-11 receptor binding|protein binding|extracellular region|extracellular space|cytoplasm|growth factor activity|positive regulation of cell population proliferation|cytokine-mediated signaling pathway|B cell differentiation|megakaryocyte differentiation|positive regulation of peptidyl-serine phosphorylation|positive regulation of MAPK cascade|fat cell differentiation|p…	hsa04060,hsa04630,hsa04640,hsa05323	Cytokine-cytokine receptor interaction|JAK-STAT signaling pathway|Hematopoietic cell lineage|Rheumatoid arthritis
IL18R1	60.0861638645634	0.557716571076006	-2.96334503964029	0.31804291771414	-1.65270663442327	0.00304315241561031	0.0234851266248933	Down	1.01307136679635	0.953848259772243	1.27410993014107	0.134659832297091	0.486615165952118	8809	interleukin 18 receptor 1	GO:0004908,GO:0005515,GO:0005886,GO:0006954,GO:0006955,GO:0007165,GO:0030101,GO:0032729,GO:0035655,GO:0038023,GO:0042007,GO:0042008,GO:0045063,GO:0045092,GO:0050135,GO:0051092,GO:0061809,GO:0071345,GO:0120163,GO:1901224,GO:2000556	interleukin-1 receptor activity|protein binding|plasma membrane|inflammatory response|immune response|signal transduction|natural killer cell activation|positive regulation of interferon-gamma production|interleukin-18-mediated signaling pathway|signaling receptor activity|interleukin-18 binding|interleukin-18 receptor activity|T-helper 1 cell differentiation|interleukin-18 receptor complex|NAD(P…	hsa04060,hsa04061,hsa04668,hsa05321	Cytokine-cytokine receptor interaction|Viral protein interaction with cytokine and cytokine receptor|TNF signaling pathway|Inflammatory bowel disease
IL19	27.0369957292501	0.74669502672646	-2.88659044309269	0.224470423597114	-2.15540272805344	0.00389440799934854	0.0280005978164215	Down	1.1599858280488	1.57734755155363	0.65729754094506	0.109466839651881	0.353546226033659	29949	interleukin 19	GO:0005125,GO:0005576,GO:0005615,GO:0006915,GO:0006955,GO:0007165,GO:0010989,GO:0019221,GO:0072593,GO:2001237,GO:2001244	cytokine activity|extracellular region|extracellular space|apoptotic process|immune response|signal transduction|negative regulation of low-density lipoprotein particle clearance|cytokine-mediated signaling pathway|reactive oxygen species metabolic process|negative regulation of extrinsic apoptotic signaling pathway|positive regulation of intrinsic apoptotic signaling pathway	hsa04060,hsa04061,hsa04630	Cytokine-cytokine receptor interaction|Viral protein interaction with cytokine and cytokine receptor|JAK-STAT signaling pathway
IL1B	107.875567879687	0.358601798161436	6.14771321490084	4.60940653194215	2.20458101344426	7.86079947816099e-10	6.17979774360041e-08	Up	1.45501905175095	1.71372971307667	1.44283295350034	7.63468494824137	5.01459871126055	3553	interleukin 1 beta	GO:0000165,GO:0000187,GO:0001660,GO:0001934,GO:0002711,GO:0005125,GO:0005149,GO:0005178,GO:0005515,GO:0005576,GO:0005615,GO:0005764,GO:0005829,GO:0006915,GO:0006954,GO:0006955,GO:0007165,GO:0007267,GO:0007566,GO:0008284,GO:0008285,GO:0010573,GO:0010575,GO:0010628,GO:0010718,GO:0010829,GO:0014805,GO:0019221,GO:0019904,GO:0030213,GO:0030335,GO:0030730,GO:0030949,GO:0031394,GO:0031622,GO:0031663,GO:…	MAPK cascade|activation of MAPK activity|fever generation|positive regulation of protein phosphorylation|positive regulation of T cell mediated immunity|cytokine activity|interleukin-1 receptor binding|integrin binding|protein binding|extracellular region|extracellular space|lysosome|cytosol|apoptotic process|inflammatory response|immune response|signal transduction|cell-cell signaling|embryo imp…	hsa01523,hsa04010,hsa04060,hsa04064,hsa04217,hsa04380,hsa04620,hsa04621,hsa04623,hsa04625,hsa04640,hsa04657,hsa04659,hsa04668,hsa04750,hsa04932,hsa04933,hsa04940,hsa05010,hsa05020,hsa05022,hsa05130,hsa05131,hsa05132,hsa05133,hsa05134,hsa05135,hsa05140,hsa05142,hsa05143,hsa05144,hsa05146,hsa05152,hsa05162,hsa05163,hsa05164,hsa05168,hsa05171,hsa05321,hsa05323,hsa05332,hsa05418	Antifolate resistance|MAPK signaling pathway|Cytokine-cytokine receptor interaction|NF-kappa B signaling pathway|Necroptosis|Osteoclast differentiation|Toll-like receptor signaling pathway|NOD-like receptor signaling pathway|Cytosolic DNA-sensing pathway|C-type lectin receptor signaling pathway|Hematopoietic cell lineage|IL-17 signaling pathway|Th17 cell differentiation|TNF signaling pathway|Infl…
IL1R1	8580.98307770186	0.361458074916388	-3.2105260107458	0.447366597987352	-1.16047055131317	0.00132492277096349	0.0123452266565068	Down	92.0896666211973	93.5999743771326	83.2335920140406	48.5871526137845	22.812757722684	3554	interleukin 1 receptor type 1	GO:0002020,GO:0004888,GO:0004908,GO:0004909,GO:0005161,GO:0005515,GO:0005576,GO:0005886,GO:0005887,GO:0006954,GO:0006955,GO:0007166,GO:0009897,GO:0016020,GO:0019221,GO:0019966,GO:0032729,GO:0050135,GO:0050727,GO:0061809,GO:0070498,GO:0070555,GO:2000391,GO:2000556,GO:2000661	protease binding|transmembrane signaling receptor activity|interleukin-1 receptor activity|interleukin-1, type I, activating receptor activity|platelet-derived growth factor receptor binding|protein binding|extracellular region|plasma membrane|integral component of plasma membrane|inflammatory response|immune response|cell surface receptor signaling pathway|external side of plasma membrane|membra…	hsa04010,hsa04060,hsa04064,hsa04380,hsa04640,hsa04659,hsa04750,hsa05130,hsa05131,hsa05146,hsa05163,hsa05166,hsa05418	MAPK signaling pathway|Cytokine-cytokine receptor interaction|NF-kappa B signaling pathway|Osteoclast differentiation|Hematopoietic cell lineage|Th17 cell differentiation|Inflammatory mediator regulation of TRP channels|Pathogenic Escherichia coli infection|Shigellosis|Amoebiasis|Human cytomegalovirus infection|Human T-cell leukemia virus 1 infection|Fluid shear stress and atherosclerosis
IL22RA1	10.6588293616258	1.32094858539193	-3.06288391598612	0.0605423222240667	-4.04591217604156	0.00219215079858283	0.0182038848671637	Down	0.180887165287156	0.306096228667324	0.502242149583543	0	0.0356235510589947	58985	interleukin 22 receptor subunit alpha 1	GO:0004896,GO:0004904,GO:0005515,GO:0005886,GO:0008150,GO:0016021,GO:0019221,GO:0042015,GO:0050829	cytokine receptor activity|interferon receptor activity|protein binding|plasma membrane|biological_process|integral component of membrane|cytokine-mediated signaling pathway|interleukin-20 binding|defense response to Gram-negative bacterium	hsa04060,hsa04061,hsa04630	Cytokine-cytokine receptor interaction|Viral protein interaction with cytokine and cytokine receptor|JAK-STAT signaling pathway
IL32	395.134311428361	0.266321130655946	6.12511163943919	3.09780569720319	1.63124665720934	9.06200449412921e-10	6.89676384585111e-08	Up	13.6565928092977	14.1487398401162	9.89410875977561	35.3488627270709	34.7439704184694	9235	interleukin 32	GO:0005125,GO:0005515,GO:0005615,GO:0005829,GO:0006952,GO:0006955,GO:0007155,GO:0016020,GO:0019221	cytokine activity|protein binding|extracellular space|cytosol|defense response|immune response|cell adhesion|membrane|cytokine-mediated signaling pathway	hsa04060	Cytokine-cytokine receptor interaction
IL4I1	139.049349293455	0.428919307145853	-3.23385170078649	0.38234278871399	-1.38706143091378	0.00122132856156033	0.0116598375233013	Down	5.27955222260887	4.15432308394957	2.80613947129685	1.04627604362392	1.7883601876348	259307	interleukin 4 induced 1	GO:0001669,GO:0001716,GO:0002250,GO:0005515,GO:0005576,GO:0005764,GO:0006559,GO:0009063,GO:0016491,GO:0046592,GO:0055114	acrosomal vesicle|L-amino-acid oxidase activity|adaptive immune response|protein binding|extracellular region|lysosome|L-phenylalanine catabolic process|cellular amino acid catabolic process|oxidoreductase activity|polyamine oxidase activity|oxidation-reduction process	hsa00250,hsa00270,hsa00280,hsa00350,hsa00360,hsa00380,hsa00400	Alanine, aspartate and glutamate metabolism|Cysteine and methionine metabolism|Valine, leucine and isoleucine degradation|Tyrosine metabolism|Phenylalanine metabolism|Tryptophan metabolism|Phenylalanine, tyrosine and tryptophan biosynthesis
IL6R	262.961179313877	0.299785584117814	5.30260470213473	3.00975165046871	1.58964444797533	1.14161949784157e-07	4.87590799257228e-06	Up	2.83399006983182	2.87089694849811	2.13308496260851	8.0522339536107	6.05190632778768	3570	interleukin 6 receptor	GO:0002384,GO:0002548,GO:0002690,GO:0004896,GO:0004897,GO:0004915,GO:0004921,GO:0005138,GO:0005515,GO:0005576,GO:0005886,GO:0005896,GO:0006953,GO:0008284,GO:0009897,GO:0010536,GO:0010573,GO:0016324,GO:0019221,GO:0019899,GO:0019955,GO:0019970,GO:0019981,GO:0031018,GO:0032722,GO:0032755,GO:0034097,GO:0038154,GO:0042531,GO:0042803,GO:0043235,GO:0045669,GO:0048661,GO:0050731,GO:0050829,GO:0070102,GO:…	hepatic immune response|monocyte chemotaxis|positive regulation of leukocyte chemotaxis|cytokine receptor activity|ciliary neurotrophic factor receptor activity|interleukin-6 receptor activity|interleukin-11 receptor activity|interleukin-6 receptor binding|protein binding|extracellular region|plasma membrane|interleukin-6 receptor complex|acute-phase response|positive regulation of cell populatio…	hsa01521,hsa04060,hsa04061,hsa04066,hsa04151,hsa04630,hsa04640,hsa04659,hsa04932,hsa05163,hsa05171,hsa05200	EGFR tyrosine kinase inhibitor resistance|Cytokine-cytokine receptor interaction|Viral protein interaction with cytokine and cytokine receptor|HIF-1 signaling pathway|PI3K-Akt signaling pathway|JAK-STAT signaling pathway|Hematopoietic cell lineage|Th17 cell differentiation|Non-alcoholic fatty liver disease|Human cytomegalovirus infection|Coronavirus disease - COVID-19|Pathways in cancer
IMPA2	208.445582783372	0.5273871305819	-3.3867377314489	0.289950414496324	-1.78612189422228	0.000707289674928782	0.00762614971279655	Down	10.2651912287014	10.0699698594794	6.9041652786639	1.0613769349752	3.75022547139273	3613	inositol monophosphatase 2	GO:0005515,GO:0005737,GO:0005829,GO:0006020,GO:0006021,GO:0006796,GO:0007165,GO:0008934,GO:0042803,GO:0043647,GO:0046854,GO:0046855,GO:0046872,GO:0052832,GO:0052833	protein binding|cytoplasm|cytosol|inositol metabolic process|inositol biosynthetic process|phosphate-containing compound metabolic process|signal transduction|inositol monophosphate 1-phosphatase activity|protein homodimerization activity|inositol phosphate metabolic process|phosphatidylinositol phosphorylation|inositol phosphate dephosphorylation|metal ion binding|inositol monophosphate 3-phosph…	hsa00562,hsa04070	Inositol phosphate metabolism|Phosphatidylinositol signaling system
INA	183.932169238885	0.451882130482786	-8.41195977251223	0.0717332445390634	-3.80121430353831	4.03216188871459e-17	1.31118573417565e-14	Down	3.65940688906119	4.07307591634393	7.19413270571897	0.395853440066879	0.236029310923022	9118	internexin neuronal intermediate filament protein alpha	GO:0005200,GO:0005515,GO:0005615,GO:0005883,GO:0021762,GO:0030154,GO:0036464,GO:0060052,GO:0098685,GO:0098794,GO:0098973,GO:0098974,GO:0099184,GO:0099185,GO:1990830	structural constituent of cytoskeleton|protein binding|extracellular space|neurofilament|substantia nigra development|cell differentiation|cytoplasmic ribonucleoprotein granule|neurofilament cytoskeleton organization|Schaffer collateral - CA1 synapse|postsynapse|structural constituent of postsynaptic actin cytoskeleton|postsynaptic actin cytoskeleton organization|structural constituent of postsyn…
INAFM2	418.360482220613	0.277547345800388	5.42750737507078	2.84098313306444	1.50639026626293	5.71465062998167e-08	2.68082692504189e-06	Up	3.69981039379464	4.43593408902627	4.88612923826172	13.0423614044441	8.91484334076154	100505573	InaF motif containing 2	GO:0005246,GO:0016021	calcium channel regulator activity|integral component of membrane
INCENP	627.663321190065	0.290141339211887	-3.64175173616802	0.480756168640501	-1.056622725809	0.000270789152956661	0.00353429169087734	Down	7.36310464305892	7.43109204695189	5.19372374337419	2.4319739218723	3.3645528223908	3619	inner centromere protein	GO:0000070,GO:0000281,GO:0000775,GO:0000776,GO:0000777,GO:0000793,GO:0000800,GO:0000801,GO:0005515,GO:0005634,GO:0005654,GO:0005721,GO:0005819,GO:0005829,GO:0005874,GO:0007059,GO:0010032,GO:0010369,GO:0016572,GO:0016604,GO:0030496,GO:0032133,GO:0032991,GO:0043539,GO:0051257,GO:0051310,GO:0071902,GO:1902412,GO:1990385	mitotic sister chromatid segregation|mitotic cytokinesis|chromosome, centromeric region|kinetochore|condensed chromosome kinetochore|condensed chromosome|lateral element|central element|protein binding|nucleus|nucleoplasm|pericentric heterochromatin|spindle|cytosol|microtubule|chromosome segregation|meiotic chromosome condensation|chromocenter|histone phosphorylation|nuclear body|midbody|chromoso…
INHA	13.6845100580349	0.782085952733049	-2.89472047307615	0.208205456146573	-2.26392021908162	0.0037949630411064	0.0274233995919951	Down	0.730618122530684	0.976064065950283	0.724499038238203	0.114308174714205	0.189324275798358	3623	inhibin subunit alpha	GO:0001501,GO:0001541,GO:0001750,GO:0001917,GO:0005102,GO:0005125,GO:0005179,GO:0005515,GO:0005576,GO:0005615,GO:0005737,GO:0007050,GO:0007165,GO:0007166,GO:0007267,GO:0008083,GO:0008584,GO:0010862,GO:0030154,GO:0030218,GO:0032689,GO:0034673,GO:0034711,GO:0042127,GO:0042326,GO:0042541,GO:0043025,GO:0043512,GO:0043513,GO:0044877,GO:0045578,GO:0045650,GO:0045786,GO:0046881,GO:0046882,GO:0051726,GO:…	skeletal system development|ovarian follicle development|photoreceptor outer segment|photoreceptor inner segment|signaling receptor binding|cytokine activity|hormone activity|protein binding|extracellular region|extracellular space|cytoplasm|cell cycle arrest|signal transduction|cell surface receptor signaling pathway|cell-cell signaling|growth factor activity|male gonad development|positive regu…	hsa04060	Cytokine-cytokine receptor interaction
INHBA	759.396983936774	0.214622120543695	5.41109040040564	2.23665028039238	1.16133969618869	6.26421371275827e-08	2.90059449197881e-06	Up	2.96550580224734	3.29218551353117	4.07120704581134	6.01017284366209	7.79535177911545	3624	inhibin subunit beta A	GO:0000082,GO:0001541,GO:0001942,GO:0002244,GO:0005125,GO:0005179,GO:0005515,GO:0005576,GO:0005615,GO:0006357,GO:0006952,GO:0007050,GO:0007166,GO:0007267,GO:0007399,GO:0008083,GO:0008285,GO:0008584,GO:0009611,GO:0010628,GO:0010862,GO:0017046,GO:0021773,GO:0030154,GO:0030218,GO:0030308,GO:0032270,GO:0032689,GO:0032924,GO:0034711,GO:0035987,GO:0042326,GO:0042476,GO:0042493,GO:0042541,GO:0042701,GO:…	G1/S transition of mitotic cell cycle|ovarian follicle development|hair follicle development|hematopoietic progenitor cell differentiation|cytokine activity|hormone activity|protein binding|extracellular region|extracellular space|regulation of transcription by RNA polymerase II|defense response|cell cycle arrest|cell surface receptor signaling pathway|cell-cell signaling|nervous system developme…	hsa04060,hsa04350,hsa04550	Cytokine-cytokine receptor interaction|TGF-beta signaling pathway|Signaling pathways regulating pluripotency of stem cells
INKA2	362.067820374349	0.311429867622926	4.61230224948071	2.70646302600022	1.4364086789927	3.98233348669954e-06	0.000108946897758503	Up	1.6242512906206	2.00266668318509	2.1113673703559	5.70389088625743	3.50538512435818	55924	inka box actin regulator 2	GO:0005634,GO:0005654,GO:0019901,GO:0030291,GO:0071901	nucleus|nucleoplasm|protein kinase binding|protein serine/threonine kinase inhibitor activity|negative regulation of protein serine/threonine kinase activity
INMT	147.060058947663	0.627140128191007	-3.65058283494352	0.204556744823341	-2.28942698707837	0.000261645907698731	0.00344083607293515	Down	5.58283247924174	6.39835614210388	1.6708881070888	0.623595241006333	1.07948129867866	11185	indolethylamine N-methyltransferase	GO:0004790,GO:0005515,GO:0005829,GO:0008170,GO:0009308,GO:0009636,GO:0030748,GO:0032259,GO:0102707	thioether S-methyltransferase activity|protein binding|cytosol|N-methyltransferase activity|amine metabolic process|response to toxic substance|amine N-methyltransferase activity|methylation|S-adenosyl-L-methionine:beta-alanine N-methyltransferase activity	hsa00380,hsa00450	Tryptophan metabolism|Selenocompound metabolism
INSYN2A	27.3748368502256	0.524148504124745	3.51276470485521	3.58310510980134	1.84121036539206	0.000443470014837864	0.00526710316491838	Up	0.0519767822616021	0.0824576383878709	0.0876204913573462	0.267813169585537	0.204724039302517	642938	inhibitory synaptic factor 2A	GO:0005515,GO:0014069,GO:0060080	protein binding|postsynaptic density|inhibitory postsynaptic potential
INTS3	1213.76230420052	0.193247287550883	-6.34670783539293	0.427357671611812	-1.22648407406762	2.1997130985401e-10	1.96709343836948e-08	Down	18.0785800701762	16.9050695524701	17.6649216036087	5.72313635004646	7.78112364743945	65123	integrator complex subunit 3	GO:0005515,GO:0005634,GO:0005654,GO:0005737,GO:0006281,GO:0006974,GO:0010212,GO:0016180,GO:0032039,GO:0035861,GO:0042795,GO:0044818,GO:0070876	protein binding|nucleus|nucleoplasm|cytoplasm|DNA repair|cellular response to DNA damage stimulus|response to ionizing radiation|snRNA processing|integrator complex|site of double-strand break|snRNA transcription by RNA polymerase II|mitotic G2/M transition checkpoint|SOSS complex
INTS6L	217.537452696041	0.319739306406741	-3.29767831675538	0.481498304239634	-1.05439737775192	0.000974877515374047	0.00984371735354402	Down	2.3575724933115	2.95648276356572	1.96210506828505	1.17637377144698	0.920300088265724	203522	integrator complex subunit 6 like	GO:0032039,GO:0034472	integrator complex|snRNA 3'-end processing
IQCB1	137.640906555066	0.326315184584577	-3.53333591340388	0.449695028311079	-1.1529811607817	0.000410350726368985	0.00497146333013331	Down	3.19362197736743	3.28168728286035	3.67069568054492	0.970920779846328	1.76890901598006	9657	IQ motif containing B1	GO:0001750,GO:0005515,GO:0005516,GO:0005654,GO:0005813,GO:0005814,GO:0005829,GO:0005929,GO:0015630,GO:0019899,GO:0032391,GO:0045171,GO:0045494,GO:0048496,GO:0060271,GO:0070062,GO:0072686,GO:0097711	photoreceptor outer segment|protein binding|calmodulin binding|nucleoplasm|centrosome|centriole|cytosol|cilium|microtubule cytoskeleton|enzyme binding|photoreceptor connecting cilium|intercellular bridge|photoreceptor cell maintenance|maintenance of animal organ identity|cilium assembly|extracellular exosome|mitotic spindle|ciliary basal body-plasma membrane docking
IQCD	30.3688133677961	0.55092484058542	-3.19810005671088	0.294856976773744	-1.76191276391966	0.00138336273035373	0.0127205359549493	Down	0.841795271049303	0.817623110800367	0.630317693964305	0.13618196123359	0.270663594289505	115811	IQ motif containing D	GO:0005737,GO:0031514,GO:0036064	cytoplasm|motile cilium|ciliary basal body
IRF2BPL	1994.82248140347	0.261817938358182	-3.84887129472074	0.49733726933098	-1.00770354738977	0.000118663330804135	0.00183153714902434	Down	33.9064350777272	31.2968698842168	33.2267575254936	17.6820149079575	11.4319960123829	64207	interferon regulatory factor 2 binding protein like	GO:0000122,GO:0003714,GO:0005515,GO:0005615,GO:0005634,GO:0005654,GO:0006357,GO:0007399,GO:0016567,GO:0045944,GO:0046543,GO:0046872,GO:0061630	negative regulation of transcription by RNA polymerase II|transcription corepressor activity|protein binding|extracellular space|nucleus|nucleoplasm|regulation of transcription by RNA polymerase II|nervous system development|protein ubiquitination|positive regulation of transcription by RNA polymerase II|development of secondary female sexual characteristics|metal ion binding|ubiquitin protein li…
IRF6	22.132974060223	0.653744110397028	-3.27410543331939	0.226812625666461	-2.14042714385146	0.0010599705414271	0.0104596649251616	Down	0.313236139906817	0.331285255077308	0.540696215780203	0.0574774244599118	0.102813482332838	3664	interferon regulatory factor 6	GO:0000785,GO:0000978,GO:0000981,GO:0001228,GO:0002376,GO:0003677,GO:0003700,GO:0005515,GO:0005634,GO:0005654,GO:0005737,GO:0005829,GO:0006357,GO:0007050,GO:0008285,GO:0030054,GO:0030216,GO:0043565,GO:0043616,GO:0045893,GO:0045944,GO:0048468,GO:0060021,GO:0060173,GO:0060333,GO:0060337,GO:0060644,GO:0070062,GO:1904888,GO:1990837	chromatin|RNA polymerase II cis-regulatory region sequence-specific DNA binding|DNA-binding transcription factor activity, RNA polymerase II-specific|DNA-binding transcription activator activity, RNA polymerase II-specific|immune system process|DNA binding|DNA-binding transcription factor activity|protein binding|nucleus|nucleoplasm|cytoplasm|cytosol|regulation of transcription by RNA polymerase …
IRX5	263.569136871765	0.327861220434021	-3.30637916827958	0.471708169003171	-1.08403350932977	0.00094510102543362	0.00963141415377794	Down	6.30470799398923	6.24124266636583	5.16824122303768	1.78252932170025	3.26136492109422	10265	iroquois homeobox 5	GO:0000785,GO:0000978,GO:0000981,GO:0005499,GO:0005634,GO:0006357,GO:0007601,GO:0008406,GO:0030182,GO:0048468,GO:0048701,GO:0050896,GO:1990837	chromatin|RNA polymerase II cis-regulatory region sequence-specific DNA binding|DNA-binding transcription factor activity, RNA polymerase II-specific|vitamin D binding|nucleus|regulation of transcription by RNA polymerase II|visual perception|gonad development|neuron differentiation|cell development|embryonic cranial skeleton morphogenesis|response to stimulus|sequence-specific double-stranded DN…
IRX6	70.5867370731594	0.48056324360181	-7.07190067785382	0.0948311256941108	-3.39849552817927	1.52825795005823e-12	2.45688929768913e-10	Down	2.19229692803779	1.93218351503718	1.66339040023289	0.213938029891899	0.114478240167844	79190	iroquois homeobox 6	GO:0000785,GO:0000978,GO:0000981,GO:0001228,GO:0005515,GO:0005634,GO:0006357,GO:0030182,GO:0045893,GO:0045944,GO:0048468	chromatin|RNA polymerase II cis-regulatory region sequence-specific DNA binding|DNA-binding transcription factor activity, RNA polymerase II-specific|DNA-binding transcription activator activity, RNA polymerase II-specific|protein binding|nucleus|regulation of transcription by RNA polymerase II|neuron differentiation|positive regulation of transcription, DNA-templated|positive regulation of trans…
ISG20	60.8988182285038	0.431070544717205	-4.53893862979186	0.257634419408231	-1.95660274758234	5.65380865176658e-06	0.000144587098169784	Down	0.810130680539703	0.709085438124484	1.04342597404325	0.138403247928743	0.256739871120283	3669	interferon stimulated exonuclease gene 20	GO:0000175,GO:0000738,GO:0004527,GO:0005634,GO:0005654,GO:0005730,GO:0005737,GO:0006364,GO:0006401,GO:0008310,GO:0008859,GO:0009615,GO:0015030,GO:0016605,GO:0030619,GO:0030620,GO:0034511,GO:0045071,GO:0046872,GO:0051607,GO:0060337,GO:0090503	3'-5'-exoribonuclease activity|DNA catabolic process, exonucleolytic|exonuclease activity|nucleus|nucleoplasm|nucleolus|cytoplasm|rRNA processing|RNA catabolic process|single-stranded DNA 3'-5' exodeoxyribonuclease activity|exoribonuclease II activity|response to virus|Cajal body|PML body|U1 snRNA binding|U2 snRNA binding|U3 snoRNA binding|negative regulation of viral genome replication|metal ion…
ISL2	180.312199910427	0.356066419007754	-3.74969099395992	0.396353866522329	-1.33513904460493	0.000177052605091177	0.00251067262006399	Down	6.95136236934214	6.78176171946878	7.62466044953317	1.63061349977347	3.46437574864491	64843	ISL LIM homeobox 2	GO:0000785,GO:0000981,GO:0000987,GO:0003677,GO:0005515,GO:0005634,GO:0006357,GO:0007409,GO:0021520,GO:0021524,GO:0031290,GO:0045665,GO:0046872,GO:0048665,GO:0048666,GO:0048935,GO:1990837	chromatin|DNA-binding transcription factor activity, RNA polymerase II-specific|cis-regulatory region sequence-specific DNA binding|DNA binding|protein binding|nucleus|regulation of transcription by RNA polymerase II|axonogenesis|spinal cord motor neuron cell fate specification|visceral motor neuron differentiation|retinal ganglion cell axon guidance|negative regulation of neuron differentiation|…
ISLR	824.540222079519	0.302429324606129	-5.44486922117803	0.31937247362652	-1.64668812112957	5.18434611010774e-08	2.48085699476326e-06	Down	29.2569483117954	27.1566238802996	19.5032757482191	5.95424624268078	8.68676931861222	3671	immunoglobulin superfamily containing leucine rich repeat	GO:0002576,GO:0005576,GO:0007155,GO:0031093,GO:0070062	platelet degranulation|extracellular region|cell adhesion|platelet alpha granule lumen|extracellular exosome
ISM1	86.2113234079472	0.648068050504031	-3.70620644677137	0.189218625841555	-2.40187398672459	0.000210386828532175	0.00287508571407675	Down	1.98092189930409	2.39436052263741	1.60986546161153	0.10330776072938	0.586644716980693	140862	isthmin 1	GO:0005576,GO:0016525	extracellular region|negative regulation of angiogenesis
ITGA3	3945.78120018947	0.220251891886327	11.5752985169801	5.85423799515134	2.54948139751387	5.49795533337741e-31	6.05113422384339e-28	Up	16.3201723751987	15.7572246371677	12.4038600301224	73.7200926211866	82.7983742795381	3675	integrin subunit alpha 3	GO:0001764,GO:0001968,GO:0002020,GO:0005178,GO:0005515,GO:0005518,GO:0005886,GO:0005925,GO:0007160,GO:0007229,GO:0007507,GO:0007613,GO:0008305,GO:0009897,GO:0009986,GO:0010628,GO:0010634,GO:0010811,GO:0010976,GO:0016323,GO:0017015,GO:0019904,GO:0030111,GO:0030198,GO:0030324,GO:0030510,GO:0031345,GO:0031527,GO:0034667,GO:0034698,GO:0035024,GO:0035640,GO:0042493,GO:0043235,GO:0043236,GO:0043588,GO:…	neuron migration|fibronectin binding|protease binding|integrin binding|protein binding|collagen binding|plasma membrane|focal adhesion|cell-matrix adhesion|integrin-mediated signaling pathway|heart development|memory|integrin complex|external side of plasma membrane|cell surface|positive regulation of gene expression|positive regulation of epithelial cell migration|positive regulation of cell-sub…	hsa04151,hsa04510,hsa04512,hsa04640,hsa04810,hsa05165,hsa05200,hsa05222,hsa05410,hsa05412,hsa05414	PI3K-Akt signaling pathway|Focal adhesion|ECM-receptor interaction|Hematopoietic cell lineage|Regulation of actin cytoskeleton|Human papillomavirus infection|Pathways in cancer|Small cell lung cancer|Hypertrophic cardiomyopathy|Arrhythmogenic right ventricular cardiomyopathy|Dilated cardiomyopathy
ITGA4	1665.82831413531	0.466611516004056	-2.88927087989653	0.392790770166991	-1.34816706541489	0.00386136287147281	0.0277769632805596	Down	18.1259798252398	18.4839011726754	12.1880130778315	2.9013804507284	8.7748600573224	3676	integrin subunit alpha 4	GO:0001968,GO:0003366,GO:0005178,GO:0005515,GO:0005886,GO:0005925,GO:0007159,GO:0007160,GO:0007229,GO:0009986,GO:0015026,GO:0016020,GO:0019960,GO:0030183,GO:0030198,GO:0030426,GO:0033631,GO:0034113,GO:0034446,GO:0034668,GO:0034669,GO:0035987,GO:0043025,GO:0043113,GO:0046872,GO:0050776,GO:0050839,GO:0050900,GO:0050901,GO:0050904,GO:0060385,GO:0070062,GO:0071345,GO:0090074,GO:0098657,GO:0140039,GO:…	fibronectin binding|cell-matrix adhesion involved in ameboidal cell migration|integrin binding|protein binding|plasma membrane|focal adhesion|leukocyte cell-cell adhesion|cell-matrix adhesion|integrin-mediated signaling pathway|cell surface|coreceptor activity|membrane|C-X3-C chemokine binding|B cell differentiation|extracellular matrix organization|growth cone|cell-cell adhesion mediated by inte…	hsa04151,hsa04510,hsa04512,hsa04514,hsa04640,hsa04670,hsa04672,hsa04810,hsa05135,hsa05140,hsa05165,hsa05410,hsa05412,hsa05414	PI3K-Akt signaling pathway|Focal adhesion|ECM-receptor interaction|Cell adhesion molecules|Hematopoietic cell lineage|Leukocyte transendothelial migration|Intestinal immune network for IgA production|Regulation of actin cytoskeleton|Yersinia infection|Leishmaniasis|Human papillomavirus infection|Hypertrophic cardiomyopathy|Arrhythmogenic right ventricular cardiomyopathy|Dilated cardiomyopathy
ITGA5	15900.5600261251	0.217178723163142	5.40607096890892	2.25649501339484	1.17408359035697	6.44222789428722e-08	2.96383912255503e-06	Up	138.194644773754	137.697803067278	125.89677201063	306.953699187898	234.102075219717	3678	integrin subunit alpha 5	GO:0001525,GO:0001618,GO:0001726,GO:0005154,GO:0005161,GO:0005178,GO:0005515,GO:0005783,GO:0005794,GO:0005886,GO:0005911,GO:0005925,GO:0007044,GO:0007155,GO:0007157,GO:0007159,GO:0007229,GO:0007565,GO:0007613,GO:0008305,GO:0009897,GO:0009986,GO:0010811,GO:0023035,GO:0030198,GO:0030335,GO:0030949,GO:0031410,GO:0031589,GO:0032587,GO:0033627,GO:0033631,GO:0034113,GO:0034674,GO:0035313,GO:0035987,GO:…	angiogenesis|virus receptor activity|ruffle|epidermal growth factor receptor binding|platelet-derived growth factor receptor binding|integrin binding|protein binding|endoplasmic reticulum|Golgi apparatus|plasma membrane|cell-cell junction|focal adhesion|cell-substrate junction assembly|cell adhesion|heterophilic cell-cell adhesion via plasma membrane cell adhesion molecules|leukocyte cell-cell ad…	hsa04145,hsa04151,hsa04510,hsa04512,hsa04640,hsa04810,hsa05100,hsa05131,hsa05133,hsa05135,hsa05165,hsa05168,hsa05205,hsa05206,hsa05410,hsa05412,hsa05414	Phagosome|PI3K-Akt signaling pathway|Focal adhesion|ECM-receptor interaction|Hematopoietic cell lineage|Regulation of actin cytoskeleton|Bacterial invasion of epithelial cells|Shigellosis|Pertussis|Yersinia infection|Human papillomavirus infection|Herpes simplex virus 1 infection|Proteoglycans in cancer|MicroRNAs in cancer|Hypertrophic cardiomyopathy|Arrhythmogenic right ventricular cardiomyopath…
ITGA6	368.94280920401	0.458110633441717	2.97763072193165	2.57412889568277	1.36408429617963	0.00290485740994307	0.022662322694365	Up	1.61295010024541	1.98868529370431	2.60871441230758	2.48709005010334	7.13441013272485	3655	integrin subunit alpha 6	GO:0005515,GO:0005886,GO:0005912,GO:0005925,GO:0007044,GO:0007229,GO:0009986,GO:0010668,GO:0010811,GO:0010976,GO:0030175,GO:0030198,GO:0030335,GO:0031581,GO:0031589,GO:0031994,GO:0034676,GO:0035878,GO:0038132,GO:0042327,GO:0043065,GO:0043236,GO:0043547,GO:0043589,GO:0044877,GO:0045296,GO:0045944,GO:0046872,GO:0050900,GO:0071407,GO:0098609,GO:2001237	protein binding|plasma membrane|adherens junction|focal adhesion|cell-substrate junction assembly|integrin-mediated signaling pathway|cell surface|ectodermal cell differentiation|positive regulation of cell-substrate adhesion|positive regulation of neuron projection development|filopodium|extracellular matrix organization|positive regulation of cell migration|hemidesmosome assembly|cell-substrate…	hsa04151,hsa04510,hsa04512,hsa04514,hsa04640,hsa04810,hsa05145,hsa05165,hsa05200,hsa05222,hsa05410,hsa05412,hsa05414	PI3K-Akt signaling pathway|Focal adhesion|ECM-receptor interaction|Cell adhesion molecules|Hematopoietic cell lineage|Regulation of actin cytoskeleton|Toxoplasmosis|Human papillomavirus infection|Pathways in cancer|Small cell lung cancer|Hypertrophic cardiomyopathy|Arrhythmogenic right ventricular cardiomyopathy|Dilated cardiomyopathy
[truncated: 618 more rows]
